# Supplementary material for: A MacMahon analysis view of cylindric partitions
Source: Ramanujan J. 2025 Sep 22;68(3):71. doi: 10.1007/s11139-025-01225-0 (PMC12454573; doi:10.1007/s11139-025-01225-0)
Supplement: Supplementary file 2 — (nb 676 KB) [file 11139_2025_1225_MOESM2_ESM.nb]

(* Content-type: application/vnd.wolfram.mathematica *)

(*** Wolfram Notebook File ***)
(* http://www.wolfram.com/nb *)

(* CreatedBy='Wolfram 14.1' *)

(*CacheID: 234*)
(* Internal cache information:
NotebookFileLineBreakTest
NotebookFileLineBreakTest
NotebookDataPosition[       154,          7]
NotebookDataLength[    674008,      18550]
NotebookOptionsPosition[    621634,      17672]
NotebookOutlinePosition[    622252,      17694]
CellTagsIndexPosition[    622209,      17691]
WindowFrame->Normal*)

(* Beginning of Notebook Content *)
Notebook[{
Cell[BoxData[
 RowBox[{"<<", "RISC`qMultiSum`"}]], "Input",
 CellChangeTimes->{{3.946398200955187*^9, 3.946398206086994*^9}},
 CellLabel->"In[1]:=",ExpressionUUID->"20ef5e85-5c59-af49-b466-fe4895d4ee08"],

Cell["\<\
qMultiSum Package version 2.54
written by Axel Riese
Copyright Research Institute for Symbolic Computation (RISC),
Johannes Kepler University, Linz, Austria\
\>", "Text",
 CellFrame->True,
 GeneratedCell->True,
 CellAutoOverwrite->True,
 CellChangeTimes->{3.9468187279414425`*^9},
 ShowAutoSpellCheck->False,
 FontColor->RGBColor[0, 0, 0],
 Background->RGBColor[
  0.796887, 0.789075, 
   0.871107],ExpressionUUID->"2da05e45-155b-ac43-bd54-3960b4979f1d"],

Cell[CellGroupData[{

Cell[BoxData[
 RowBox[{"<<", "qFunctions.m"}]], "Input",
 CellChangeTimes->{{3.9461036554483852`*^9, 3.9461036584685917`*^9}, {
  3.9462799974176598`*^9, 3.9462800007411118`*^9}},
 CellLabel->"In[2]:=",ExpressionUUID->"7c030ac9-2b1d-b342-90b7-9716fa775201"],

Cell[CellGroupData[{

Cell[BoxData["\<\"In order to use the full functionality you have to load the \
HolonomicFunctions package.\"\>"], "Print",
 CellChangeTimes->{{3.9462800012579937`*^9, 3.9462800160849915`*^9}, 
   3.9462813227969646`*^9, 3.9463529472613144`*^9, {3.946353105712164*^9, 
   3.9463531534820633`*^9}, 3.946398207728365*^9, 3.946481569255001*^9, 
   3.9468053197924347`*^9, 3.9468164142714157`*^9, 3.946816831890478*^9, 
   3.946816970260355*^9, 3.946817423228552*^9, 3.9468174718857117`*^9, 
   3.946818022218172*^9, 3.946818621652649*^9, 3.94681872829562*^9},
 CellLabel->
  "During evaluation of \
In[2]:=",ExpressionUUID->"6215fc1a-63fc-2442-9b3f-8ee633891723"],

Cell[BoxData[
 RowBox[{
  RowBox[{
   RowBox[{
    RowBox[{
    "qFunctions", " ", "by", " ", "Jakob", " ", "Ablinger", " ", "and", " ", 
     "Ali", " ", 
     RowBox[{"K", ".", " ", "Uncu"}]}], " ", "\[LongDash]", " ", "RISC", " ", 
    "\[LongDash]", " ", 
    RowBox[{"Version", " ", "1.1"}]}], 
   RowBox[{"(", 
    RowBox[{
     RowBox[{"03", "/", "11"}], "/", "23"}], ")"}]}], 
  ButtonBox[
   StyleBox["Help", "Hyperlink",
    FontVariations->{"Underline"->True}],
   Appearance->{Automatic, None, "Normal", Automatic},
   ButtonData:>{"", ""},
   ButtonFunction:>qFunctions`Private`qFunctionsHelp[],
   Evaluator->Automatic]}]], "Print",
 CellFrame->0.5,
 CellChangeTimes->{3.946818728311241*^9},
 FontColor->GrayLevel[0.],
 Background->RGBColor[0.796887, 0.789075, 0.871107],
 ButtonBoxOptions->{
 Active->True},ExpressionUUID->"d0f19496-007e-5b41-9931-48b053584ae1"]
}, Open  ]]
}, Open  ]],

Cell[BoxData[
 RowBox[{
  RowBox[{"(*", " ", 
   RowBox[{
    RowBox[{"qBinomial", "'"}], " ", "from", " ", "the", " ", "paper"}], " ", 
   "*)"}], "\[IndentingNewLine]", 
  RowBox[{
   RowBox[{
    RowBox[{"q1Binomial", "[", 
     RowBox[{"a_", ",", "b_", ",", "q_"}], "]"}], ":=", " ", 
    RowBox[{"If", "[", 
     RowBox[{
      RowBox[{
       RowBox[{"a", "<", "0"}], " ", "&&", " ", 
       RowBox[{"b", "==", "0"}]}], ",", "1", ",", " ", 
      RowBox[{"qBinomial", "[", 
       RowBox[{"a", ",", "b", ",", "q"}], "]"}]}], "]"}]}], ";"}]}]], "Input",
 CellChangeTimes->{{3.9461160436198215`*^9, 3.9461160769320374`*^9}, {
  3.946116137946739*^9, 3.946116151263546*^9}, {3.9461188758378506`*^9, 
  3.9461189406619205`*^9}, {3.9461190478044395`*^9, 3.946119069564356*^9}, {
  3.9468153017929993`*^9, 3.946815314563175*^9}},
 CellLabel->"In[3]:=",ExpressionUUID->"706b6828-d102-c547-b027-1e28289cdddc"],

Cell[CellGroupData[{

Cell["Multisums and Bailey\[CloseCurlyQuote]s Theorem Applications", "Title",
 CellChangeTimes->{{3.9462795695893917`*^9, 3.94627961953166*^9}, {
  3.9463528284534225`*^9, 
  3.946352835084982*^9}},ExpressionUUID->"73962d1d-52cb-2640-9ebf-\
316b6bd305ea"],

Cell[CellGroupData[{

Cell["Common Definitions for the section", "Subsection",
 CellChangeTimes->{{3.9468152750143433`*^9, 
  3.9468152939688663`*^9}},ExpressionUUID->"2c9b3ff2-1af4-ed47-8fc3-\
82a5751f79ca"],

Cell[CellGroupData[{

Cell[BoxData[{
 RowBox[{
  RowBox[{
   RowBox[{"sumCount", "[", 
    RowBox[{"k_", ",", "i_"}], "]"}], ":=", 
   RowBox[{
    RowBox[{"Sum", "[", 
     RowBox[{
      RowBox[{
       RowBox[{"n", "[", "j", "]"}], "^", "2"}], ",", 
      RowBox[{"{", 
       RowBox[{"j", ",", 
        RowBox[{"k", "-", "1"}]}], "}"}]}], "]"}], "+", 
    RowBox[{"Sum", "[", 
     RowBox[{
      RowBox[{"n", "[", "j", "]"}], ",", 
      RowBox[{"{", 
       RowBox[{"j", ",", "i", ",", 
        RowBox[{"k", "-", "1"}]}], "}"}]}], "]"}]}]}], 
  ";"}], "\[IndentingNewLine]", 
 RowBox[{"sumCount", "[", 
  RowBox[{"3", ",", "2"}], "]"}]}], "Input",
 CellChangeTimes->{{3.946104202807083*^9, 3.9461042404521103`*^9}, {
  3.946816920614805*^9, 3.946816946222193*^9}},
 CellLabel->"In[4]:=",ExpressionUUID->"1f81eb8e-e121-8f44-bb5f-28aad6c1e000"],

Cell[BoxData[
 RowBox[{
  SuperscriptBox[
   RowBox[{"n", "[", "1", "]"}], "2"], "+", 
  RowBox[{"n", "[", "2", "]"}], "+", 
  SuperscriptBox[
   RowBox[{"n", "[", "2", "]"}], "2"]}]], "Output",
 CellChangeTimes->{{3.946104237307007*^9, 3.9461042409532433`*^9}, 
   3.9461125460499935`*^9, 3.946112621945572*^9, 3.9461180192328606`*^9, 
   3.946307143224371*^9, 3.946375986963476*^9, 3.9464816000478725`*^9, 
   3.9468053211162205`*^9, 3.946816415374523*^9, 3.9468167951451683`*^9, 
   3.9468168330805626`*^9, {3.946816922049694*^9, 3.9468169712786636`*^9}, {
   3.946817451414772*^9, 3.9468174730262356`*^9}, 3.946818023287863*^9, 
   3.946818622744648*^9, 3.9468187324137287`*^9},
 CellLabel->"Out[5]=",ExpressionUUID->"1fae987c-f286-8d41-bfb1-7fa40e9923b3"]
}, Open  ]],

Cell[CellGroupData[{

Cell[BoxData[{
 RowBox[{
  RowBox[{
   RowBox[{"summationBounds", "[", 
    RowBox[{"N_", ",", "k_"}], "]"}], ":=", " ", 
   RowBox[{"If", "[", 
    RowBox[{
     RowBox[{"k", "!=", "1"}], ",", " ", 
     RowBox[{"Table", "[", 
      RowBox[{
       RowBox[{"{", 
        RowBox[{
         RowBox[{"n", "[", "i", "]"}], ",", "0", ",", "N"}], "}"}], ",", 
       RowBox[{"{", 
        RowBox[{"i", ",", 
         RowBox[{"k", "-", "1"}]}], "}"}]}], "]"}], ",", 
     RowBox[{"{", 
      RowBox[{"{", 
       RowBox[{
        RowBox[{"n", "[", "1", "]"}], ",", "0", ",", "0"}], "}"}], "}"}]}], 
    "]"}]}], ";"}], "\[IndentingNewLine]", 
 RowBox[{"summationBounds", "[", 
  RowBox[{"5", ",", "3"}], "]"}]}], "Input",
 CellChangeTimes->{{3.946103690170471*^9, 3.9461037494812756`*^9}, {
  3.946112848552744*^9, 3.946112849443737*^9}, {3.946807351827467*^9, 
  3.946807351890381*^9}, {3.9468169134434834`*^9, 3.9468169135437717`*^9}},
 CellLabel->"In[6]:=",ExpressionUUID->"f019d816-4ea1-3b49-ba23-c398fe6a1f28"],

Cell[BoxData[
 RowBox[{"{", 
  RowBox[{
   RowBox[{"{", 
    RowBox[{
     RowBox[{"n", "[", "1", "]"}], ",", "0", ",", "5"}], "}"}], ",", 
   RowBox[{"{", 
    RowBox[{
     RowBox[{"n", "[", "2", "]"}], ",", "0", ",", "5"}], "}"}]}], 
  "}"}]], "Output",
 CellChangeTimes->{
  3.94681697989966*^9, {3.9468174522328663`*^9, 3.9468174731199894`*^9}, 
   3.9468180233034782`*^9, 3.946818622766762*^9, 3.946818732451458*^9},
 CellLabel->"Out[7]=",ExpressionUUID->"32933f43-de4e-a941-889c-e8eb4fd0fa10"]
}, Open  ]],

Cell[CellGroupData[{

Cell[BoxData[{
 RowBox[{
  RowBox[{
   RowBox[{"MySum", "[", 
    RowBox[{"a_", ",", "ind_List"}], "]"}], ":=", " ", 
   RowBox[{"Module", "[", 
    RowBox[{
     RowBox[{"{", "s", "}"}], ",", " ", 
     RowBox[{
      RowBox[{"s", "[", 
       RowBox[{"a", ",", 
        RowBox[{"Sequence", "@@", "ind"}]}], "]"}], "/.", 
      RowBox[{"s", "->", "Summ"}]}]}], "]"}]}], ";"}], "\[IndentingNewLine]", 
 RowBox[{"MySum", "[", 
  RowBox[{
   RowBox[{"a", "[", 
    RowBox[{
     RowBox[{"n", "[", "1", "]"}], ",", 
     RowBox[{"n", "[", "2", "]"}]}], "]"}], ",", " ", 
   RowBox[{"summationBounds", "[", 
    RowBox[{"5", ",", "3"}], "]"}]}], "]"}]}], "Input",
 CellChangeTimes->{{3.946103752041815*^9, 3.94610382931242*^9}, {
   3.9468168592583504`*^9, 3.946816862635517*^9}, {3.946816985667429*^9, 
   3.9468169964823437`*^9}, 3.9468170677731113`*^9, 3.9468173658192253`*^9, {
   3.9468174021764393`*^9, 3.9468174048859177`*^9}, {3.9468174440973625`*^9, 
   3.9468175075309887`*^9}},
 CellLabel->"In[8]:=",ExpressionUUID->"699e0c2e-7288-0d4b-8745-1524731654ac"],

Cell[BoxData[
 RowBox[{"Summ", "[", 
  RowBox[{
   RowBox[{"a", "[", 
    RowBox[{
     RowBox[{"n", "[", "1", "]"}], ",", 
     RowBox[{"n", "[", "2", "]"}]}], "]"}], ",", 
   RowBox[{"{", 
    RowBox[{
     RowBox[{"n", "[", "1", "]"}], ",", "0", ",", "5"}], "}"}], ",", 
   RowBox[{"{", 
    RowBox[{
     RowBox[{"n", "[", "2", "]"}], ",", "0", ",", "5"}], "}"}]}], 
  "]"}]], "Output",
 CellChangeTimes->{
  3.9461038303147583`*^9, 3.9461125460826664`*^9, 3.9461126219768486`*^9, 
   3.946118019333189*^9, 3.946307144549143*^9, 3.9463759886017303`*^9, 
   3.9464816018290615`*^9, 3.9468053212691174`*^9, 3.946807356961012*^9, 
   3.9468164154057693`*^9, {3.94681679008247*^9, 3.946816796736038*^9}, {
   3.9468168332185936`*^9, 3.946816889438818*^9}, {3.946816956097351*^9, 
   3.9468169968703194`*^9}, 3.9468170683901463`*^9, {3.946817366488962*^9, 
   3.9468175084013405`*^9}, 3.9468180233347244`*^9, 3.9468186227980194`*^9, 
   3.9468187324827156`*^9},
 CellLabel->"Out[9]=",ExpressionUUID->"a2486acb-c396-a540-a398-5ada73d99576"]
}, Open  ]]
}, Closed]],

Cell[CellGroupData[{

Cell["The Foda-Quano Andrews-Gordon Sums", "Section",
 CellChangeTimes->{{3.9461038451118336`*^9, 3.9461038574787464`*^9}, {
   3.946103896339611*^9, 3.946103926392479*^9}, 3.9461043746501007`*^9, {
   3.9461124394609737`*^9, 3.946112439687174*^9}, {3.9462794428593025`*^9, 
   3.9462794443562546`*^9}},ExpressionUUID->"4b565652-b4ca-6546-92be-\
6ddd8d6c67ed"],

Cell[CellGroupData[{

Cell["Theorem 1.2 in paper (Recall k>=2)", "Subsection",
 CellChangeTimes->{{3.94611244270578*^9, 3.9461124555809193`*^9}, {
  3.9461135486509705`*^9, 3.9461135518573246`*^9}, {3.9462792501852684`*^9, 
  3.9462792633272476`*^9}, {3.946279438418049*^9, 
  3.9462794391733036`*^9}},ExpressionUUID->"0eb704b7-60dc-1343-a911-\
158337024efb"],

Cell[CellGroupData[{

Cell[BoxData[{
 RowBox[{
  RowBox[{
   RowBox[{"FQAndrewsGordonSumLHS", "[", 
    RowBox[{"N_", ",", "k_", ",", "i_"}], "]"}], ":=", " ", 
   RowBox[{"MySum", "[", 
    RowBox[{
     RowBox[{
      RowBox[{"q", "^", 
       RowBox[{"sumCount", "[", 
        RowBox[{"k", ",", "i"}], "]"}]}], " ", 
      RowBox[{"Product", "[", 
       RowBox[{
        RowBox[{"qBinomial", "[", 
         RowBox[{
          RowBox[{
           RowBox[{"2", "N"}], " ", "-", " ", 
           RowBox[{"2", 
            RowBox[{"Sum", "[", 
             RowBox[{
              RowBox[{"n", "[", "jj", "]"}], ",", 
              RowBox[{"{", 
               RowBox[{"jj", ",", 
                RowBox[{"j", "-", "1"}]}], "}"}]}], "]"}]}], "-", 
           RowBox[{"n", "[", "j", "]"}], "-", 
           RowBox[{"n", "[", 
            RowBox[{"j", "+", "1"}], "]"}], "-", 
           RowBox[{"Max", "[", 
            RowBox[{
             RowBox[{"j", "-", "i", "+", "1"}], ",", "0"}], "]"}]}], ",", 
          RowBox[{
           RowBox[{"n", "[", "j", "]"}], "-", 
           RowBox[{"n", "[", 
            RowBox[{"j", "+", "1"}], "]"}]}], ",", "q"}], "]"}], ",", 
        RowBox[{"{", 
         RowBox[{"j", ",", 
          RowBox[{"k", "-", "2"}]}], "}"}]}], "]"}], 
      RowBox[{"qBinomial", "[", 
       RowBox[{
        RowBox[{
         RowBox[{"2", "N"}], "-", 
         RowBox[{"2", 
          RowBox[{"Sum", "[", 
           RowBox[{
            RowBox[{"n", "[", "jj", "]"}], ",", 
            RowBox[{"{", 
             RowBox[{"jj", ",", 
              RowBox[{"k", "-", "1"}]}], "}"}]}], "]"}]}], "+", 
         RowBox[{"n", "[", 
          RowBox[{"k", "-", "1"}], "]"}], "-", "k", "+", "i"}], ",", 
        RowBox[{"n", "[", 
         RowBox[{"k", "-", "1"}], "]"}], ",", "q"}], "]"}]}], ",", 
     RowBox[{"summationBounds", "[", 
      RowBox[{"N", ",", "k"}], "]"}]}], "]"}]}], ";"}], "\[IndentingNewLine]", 
 RowBox[{
  RowBox[{"FQAndrewsGordonSumLHS", "[", 
   RowBox[{"n", ",", "3", ",", "2"}], "]"}], "/.", 
  RowBox[{"Summ", "->", "Sum"}]}]}], "Input",
 CellChangeTimes->{{3.946103838913252*^9, 3.946103883908514*^9}, {
   3.946103930920103*^9, 3.9461039464580135`*^9}, {3.9461042495595226`*^9, 
   3.946104347524273*^9}, {3.9461043823084927`*^9, 3.9461044352663765`*^9}, {
   3.946104495313364*^9, 3.946104555422369*^9}, {3.946104659343651*^9, 
   3.9461046806187*^9}, {3.9461161645619507`*^9, 3.9461161737157993`*^9}, {
   3.946375995478815*^9, 3.9463760140380344`*^9}, {3.946817104923334*^9, 
   3.946817108400711*^9}, {3.94681751907362*^9, 3.9468175210309772`*^9}, 
   3.946817573504915*^9},
 CellLabel->"In[10]:=",ExpressionUUID->"245687c9-79dd-a449-b462-b027f2529249"],

Cell[BoxData[
 RowBox[{
  UnderoverscriptBox["\[Sum]", 
   RowBox[{
    RowBox[{"n", "[", "1", "]"}], "=", "0"}], "n"], 
  RowBox[{
   UnderoverscriptBox["\[Sum]", 
    RowBox[{
     RowBox[{"n", "[", "2", "]"}], "=", "0"}], "n"], 
   RowBox[{
    SuperscriptBox["q", 
     RowBox[{
      SuperscriptBox[
       RowBox[{"n", "[", "1", "]"}], "2"], "+", 
      RowBox[{"n", "[", "2", "]"}], "+", 
      SuperscriptBox[
       RowBox[{"n", "[", "2", "]"}], "2"]}]], " ", 
    RowBox[{"qBinomial", "[", 
     RowBox[{
      RowBox[{
       RowBox[{"2", " ", "n"}], "-", 
       RowBox[{"n", "[", "1", "]"}], "-", 
       RowBox[{"n", "[", "2", "]"}]}], ",", 
      RowBox[{
       RowBox[{"n", "[", "1", "]"}], "-", 
       RowBox[{"n", "[", "2", "]"}]}], ",", "q"}], "]"}], " ", 
    RowBox[{"qBinomial", "[", 
     RowBox[{
      RowBox[{
       RowBox[{"-", "1"}], "+", 
       RowBox[{"2", " ", "n"}], "+", 
       RowBox[{"n", "[", "2", "]"}], "-", 
       RowBox[{"2", " ", 
        RowBox[{"(", 
         RowBox[{
          RowBox[{"n", "[", "1", "]"}], "+", 
          RowBox[{"n", "[", "2", "]"}]}], ")"}]}]}], ",", 
      RowBox[{"n", "[", "2", "]"}], ",", "q"}], "]"}]}]}]}]], "Output",
 CellChangeTimes->{
  3.9461045566095066`*^9, {3.9461046606627064`*^9, 3.9461046993786087`*^9}, 
   3.9461125461436615`*^9, 3.946112622023712*^9, {3.9461161672305336`*^9, 
   3.9461161745798397`*^9}, {3.94637601041856*^9, 3.9463760150272827`*^9}, 
   3.946816415443577*^9, {3.9468171059255543`*^9, 3.9468171088481503`*^9}, 
   3.9468175233353577`*^9, 3.9468175819335976`*^9, 3.946818024622469*^9, 
   3.9468186239006996`*^9, 3.9468187337684116`*^9},
 CellLabel->"Out[11]=",ExpressionUUID->"961f603e-3d69-fc4d-bbb1-4d9e78e90c10"]
}, Open  ]],

Cell[CellGroupData[{

Cell[BoxData[{
 RowBox[{
  RowBox[{
   RowBox[{"FQAndrewsGordonSumRHS", "[", 
    RowBox[{"N_", ",", "k_", ",", "i_"}], "]"}], ":=", " ", 
   RowBox[{"Sum", "[", 
    RowBox[{
     RowBox[{
      RowBox[{
       RowBox[{"(", 
        RowBox[{"-", "1"}], ")"}], "^", "r"}], " ", 
      RowBox[{"q", "^", 
       RowBox[{"(", " ", 
        RowBox[{"r", 
         RowBox[{
          RowBox[{"(", 
           RowBox[{
            RowBox[{
             RowBox[{"(", 
              RowBox[{
               RowBox[{"2", "k"}], "+", "1"}], ")"}], "r"}], " ", "+", " ", 
            RowBox[{"2", "k"}], "-", 
            RowBox[{"2", "i"}], "+", "1"}], " ", ")"}], "/", "2"}]}], " ", 
        ")"}]}], " ", 
      RowBox[{"qBinomial", "[", 
       RowBox[{
        RowBox[{"2", "N"}], ",", 
        RowBox[{"N", "-", 
         RowBox[{"Floor", "[", 
          RowBox[{
           RowBox[{"(", 
            RowBox[{"i", "-", "k", "-", 
             RowBox[{
              RowBox[{"(", 
               RowBox[{
                RowBox[{"2", "k"}], "+", "1"}], ")"}], "r"}]}], ")"}], "/", 
           "2"}], "]"}]}], ",", "q"}], "]"}]}], " ", ",", 
     RowBox[{"{", 
      RowBox[{"r", ",", 
       RowBox[{"-", "N"}], ",", "N"}], "}"}]}], "]"}]}], 
  ";"}], "\[IndentingNewLine]", 
 RowBox[{"FQAndrewsGordonSumRHS", "[", 
  RowBox[{"n", ",", "3", ",", "2"}], "]"}]}], "Input",
 CellChangeTimes->{{3.9461044380736294`*^9, 3.94610444497497*^9}, 
   3.946104518374687*^9, {3.946104551296564*^9, 3.946104695638113*^9}, {
   3.946816485885565*^9, 3.946816485885565*^9}, {3.946817110790497*^9, 
   3.946817111739311*^9}, {3.946817526636814*^9, 3.946817526745636*^9}},
 CellLabel->"In[12]:=",ExpressionUUID->"6901ebd3-9bb6-b147-a484-ba60af99372b"],

Cell[BoxData[
 RowBox[{
  UnderoverscriptBox["\[Sum]", 
   RowBox[{"r", "=", 
    RowBox[{"-", "n"}]}], "n"], 
  RowBox[{
   SuperscriptBox[
    RowBox[{"(", 
     RowBox[{"-", "1"}], ")"}], "r"], " ", 
   SuperscriptBox["q", 
    RowBox[{
     FractionBox["1", "2"], " ", "r", " ", 
     RowBox[{"(", 
      RowBox[{"3", "+", 
       RowBox[{"7", " ", "r"}]}], ")"}]}]], " ", 
   RowBox[{"qBinomial", "[", 
    RowBox[{
     RowBox[{"2", " ", "n"}], ",", 
     RowBox[{"n", "-", 
      RowBox[{"Floor", "[", 
       RowBox[{
        FractionBox["1", "2"], " ", 
        RowBox[{"(", 
         RowBox[{
          RowBox[{"-", "1"}], "-", 
          RowBox[{"7", " ", "r"}]}], ")"}]}], "]"}]}], ",", "q"}], 
    "]"}]}]}]], "Output",
 CellChangeTimes->{
  3.94610444939695*^9, {3.946104501155279*^9, 3.946104519622637*^9}, {
   3.9461046473162823`*^9, 3.946104700202778*^9}, 3.94611254617412*^9, 
   3.946112622061529*^9, {3.946116168286171*^9, 3.9461161755507545`*^9}, 
   3.9463760209493847`*^9, 3.946816415474825*^9, 3.946817112055113*^9, 
   3.9468175489434204`*^9, 3.946817578978674*^9, 3.946817618369108*^9, 
   3.946818050738142*^9, 3.9468186490621414`*^9, 3.9468187589579144`*^9},
 CellLabel->"Out[13]=",ExpressionUUID->"18612d8f-8828-4d49-a719-d843ff49c95f"]
}, Open  ]],

Cell[CellGroupData[{

Cell[BoxData[
 RowBox[{
  RowBox[{"(*", " ", 
   RowBox[{
    RowBox[{
     RowBox[{
     "Show", " ", "that", " ", "initial", " ", "conditions", " ", "match", 
      " ", "for", " ", "10"}], ">=", "N", ">=", "0"}], ",", " ", 
    RowBox[{"4", ">=", "k", ">=", "2"}], ",", " ", 
    RowBox[{
     RowBox[{"and", " ", "k"}], ">=", "i", ">=", "1"}]}], "  ", "*)"}], 
  RowBox[{"Table", "[", 
   RowBox[{
    RowBox[{"Expand", "[", 
     RowBox[{
      RowBox[{"(", 
       RowBox[{
        RowBox[{"FQAndrewsGordonSumLHS", "[", 
         RowBox[{"N", ",", "k", ",", "i"}], "]"}], "/.", 
        RowBox[{"Summ", "->", "Sum"}]}], ")"}], "-", " ", 
      RowBox[{"FQAndrewsGordonSumRHS", "[", 
       RowBox[{"N", ",", "k", ",", "i"}], "]"}]}], "]"}], ",", 
    RowBox[{"{", 
     RowBox[{"N", ",", "0", ",", "10"}], "}"}], ",", 
    RowBox[{"{", 
     RowBox[{"k", ",", "2", ",", "4"}], "}"}], ",", 
    RowBox[{"{", 
     RowBox[{"i", ",", "k"}], "}"}]}], "]"}]}]], "Input",
 CellChangeTimes->{{3.946104683061699*^9, 3.946104732360853*^9}, {
   3.9461048080571632`*^9, 3.9461048320413113`*^9}, {3.9461125403565636`*^9, 
   3.946112553151335*^9}, {3.9461127064315567`*^9, 3.94611270812064*^9}, {
   3.9461128535895424`*^9, 3.946112853787712*^9}, {3.9461134222894917`*^9, 
   3.9461134544588013`*^9}, {3.9463760261660633`*^9, 
   3.9463760267508163`*^9}, {3.946815174259823*^9, 3.946815177134445*^9}, 
   3.9468164858920784`*^9, {3.946817531910139*^9, 3.9468175380681*^9}, {
   3.9468176011319447`*^9, 3.946817609160385*^9}, {3.946818274749914*^9, 
   3.946818321779257*^9}},
 CellLabel->"In[14]:=",ExpressionUUID->"9bbf33d0-532f-1f4c-9a43-fcb8ecac5a0c"],

Cell[BoxData[
 RowBox[{"{", 
  RowBox[{
   RowBox[{"{", 
    RowBox[{
     RowBox[{"{", 
      RowBox[{"0", ",", "0"}], "}"}], ",", 
     RowBox[{"{", 
      RowBox[{"0", ",", "0", ",", "0"}], "}"}], ",", 
     RowBox[{"{", 
      RowBox[{"0", ",", "0", ",", "0", ",", "0"}], "}"}]}], "}"}], ",", 
   RowBox[{"{", 
    RowBox[{
     RowBox[{"{", 
      RowBox[{"0", ",", "0"}], "}"}], ",", 
     RowBox[{"{", 
      RowBox[{"0", ",", "0", ",", "0"}], "}"}], ",", 
     RowBox[{"{", 
      RowBox[{"0", ",", "0", ",", "0", ",", "0"}], "}"}]}], "}"}], ",", 
   RowBox[{"{", 
    RowBox[{
     RowBox[{"{", 
      RowBox[{"0", ",", "0"}], "}"}], ",", 
     RowBox[{"{", 
      RowBox[{"0", ",", "0", ",", "0"}], "}"}], ",", 
     RowBox[{"{", 
      RowBox[{"0", ",", "0", ",", "0", ",", "0"}], "}"}]}], "}"}], ",", 
   RowBox[{"{", 
    RowBox[{
     RowBox[{"{", 
      RowBox[{"0", ",", "0"}], "}"}], ",", 
     RowBox[{"{", 
      RowBox[{"0", ",", "0", ",", "0"}], "}"}], ",", 
     RowBox[{"{", 
      RowBox[{"0", ",", "0", ",", "0", ",", "0"}], "}"}]}], "}"}], ",", 
   RowBox[{"{", 
    RowBox[{
     RowBox[{"{", 
      RowBox[{"0", ",", "0"}], "}"}], ",", 
     RowBox[{"{", 
      RowBox[{"0", ",", "0", ",", "0"}], "}"}], ",", 
     RowBox[{"{", 
      RowBox[{"0", ",", "0", ",", "0", ",", "0"}], "}"}]}], "}"}], ",", 
   RowBox[{"{", 
    RowBox[{
     RowBox[{"{", 
      RowBox[{"0", ",", "0"}], "}"}], ",", 
     RowBox[{"{", 
      RowBox[{"0", ",", "0", ",", "0"}], "}"}], ",", 
     RowBox[{"{", 
      RowBox[{"0", ",", "0", ",", "0", ",", "0"}], "}"}]}], "}"}], ",", 
   RowBox[{"{", 
    RowBox[{
     RowBox[{"{", 
      RowBox[{"0", ",", "0"}], "}"}], ",", 
     RowBox[{"{", 
      RowBox[{"0", ",", "0", ",", "0"}], "}"}], ",", 
     RowBox[{"{", 
      RowBox[{"0", ",", "0", ",", "0", ",", "0"}], "}"}]}], "}"}], ",", 
   RowBox[{"{", 
    RowBox[{
     RowBox[{"{", 
      RowBox[{"0", ",", "0"}], "}"}], ",", 
     RowBox[{"{", 
      RowBox[{"0", ",", "0", ",", "0"}], "}"}], ",", 
     RowBox[{"{", 
      RowBox[{"0", ",", "0", ",", "0", ",", "0"}], "}"}]}], "}"}], ",", 
   RowBox[{"{", 
    RowBox[{
     RowBox[{"{", 
      RowBox[{"0", ",", "0"}], "}"}], ",", 
     RowBox[{"{", 
      RowBox[{"0", ",", "0", ",", "0"}], "}"}], ",", 
     RowBox[{"{", 
      RowBox[{"0", ",", "0", ",", "0", ",", "0"}], "}"}]}], "}"}], ",", 
   RowBox[{"{", 
    RowBox[{
     RowBox[{"{", 
      RowBox[{"0", ",", "0"}], "}"}], ",", 
     RowBox[{"{", 
      RowBox[{"0", ",", "0", ",", "0"}], "}"}], ",", 
     RowBox[{"{", 
      RowBox[{"0", ",", "0", ",", "0", ",", "0"}], "}"}]}], "}"}], ",", 
   RowBox[{"{", 
    RowBox[{
     RowBox[{"{", 
      RowBox[{"0", ",", "0"}], "}"}], ",", 
     RowBox[{"{", 
      RowBox[{"0", ",", "0", ",", "0"}], "}"}], ",", 
     RowBox[{"{", 
      RowBox[{"0", ",", "0", ",", "0", ",", "0"}], "}"}]}], "}"}]}], 
  "}"}]], "Output",
 CellChangeTimes->{
  3.9461047342187595`*^9, {3.946104811899143*^9, 3.946104825199934*^9}, 
   3.9461125464467773`*^9, 3.9461126045669365`*^9, {3.946112705131668*^9, 
   3.9461127087063465`*^9}, 3.946112855129156*^9, 3.9461134231696434`*^9, 
   3.946113454959444*^9, {3.946116169874838*^9, 3.9461161772698956`*^9}, {
   3.946376023309952*^9, 3.9463760277643414`*^9}, 3.9468164162848835`*^9, 
   3.9468171174527016`*^9, 3.946817622794899*^9, 3.946818052010113*^9, 
   3.946818649964567*^9, 3.946818759844055*^9},
 CellLabel->"Out[14]=",ExpressionUUID->"6cc9e333-0623-244f-bbbf-d67d31194077"]
}, Open  ]]
}, Closed]],

Cell[CellGroupData[{

Cell["Berkovich-Uncu Bailey Theorem Application (Theorem 8.2)", "Subsection",
 CellChangeTimes->{{3.9461124616477833`*^9, 3.946112477937252*^9}, {
  3.9462793678082275`*^9, 3.9462793702822876`*^9}, {3.9463760565038834`*^9, 
  3.9463760577438965`*^9}},ExpressionUUID->"842136a7-a0f8-8643-b9cc-\
1133e491717b"],

Cell[CellGroupData[{

Cell[BoxData[{
 RowBox[{
  RowBox[{
   RowBox[{"BUBaileyOfFQAndrewsGordonSumRHS", "[", 
    RowBox[{"N_", ",", "p_", ",", "k_", ",", "i_"}], "]"}], ":=", " ", 
   RowBox[{"Sum", "[", 
    RowBox[{
     RowBox[{
      RowBox[{
       RowBox[{"(", 
        RowBox[{"-", "1"}], ")"}], "^", "r"}], " ", 
      RowBox[{"q", "^", 
       RowBox[{"(", " ", 
        RowBox[{
         RowBox[{"r", 
          RowBox[{
           RowBox[{"(", 
            RowBox[{
             RowBox[{
              RowBox[{"(", 
               RowBox[{
                RowBox[{"2", "k"}], "+", "1"}], ")"}], "r"}], " ", "+", " ", 
             RowBox[{"2", "k"}], "-", 
             RowBox[{"2", "i"}], "+", "1"}], " ", ")"}], "/", "2"}]}], " ", 
         "+", 
         RowBox[{"p", " ", 
          RowBox[{
           RowBox[{"Floor", "[", 
            RowBox[{
             RowBox[{"(", 
              RowBox[{"i", "-", "k", "-", 
               RowBox[{
                RowBox[{"(", 
                 RowBox[{
                  RowBox[{"2", "k"}], "+", "1"}], ")"}], "r"}]}], ")"}], "/", 
             "2"}], "]"}], "^", "2"}]}]}], " ", ")"}]}], " ", 
      RowBox[{"qBinomial", "[", 
       RowBox[{
        RowBox[{"2", "N"}], ",", 
        RowBox[{"N", "-", 
         RowBox[{"Floor", "[", 
          RowBox[{
           RowBox[{"(", 
            RowBox[{"i", "-", "k", "-", 
             RowBox[{
              RowBox[{"(", 
               RowBox[{
                RowBox[{"2", "k"}], "+", "1"}], ")"}], "r"}]}], ")"}], "/", 
           "2"}], "]"}]}], ",", "q"}], "]"}]}], " ", ",", 
     RowBox[{"{", 
      RowBox[{"r", ",", 
       RowBox[{"-", "N"}], ",", "N"}], "}"}]}], "]"}]}], 
  ";"}], "\[IndentingNewLine]", 
 RowBox[{
  RowBox[{"BUBaileyOfFQAndrewsGordonSumRHS", "[", 
   RowBox[{"5", ",", "3", ",", "5", ",", "2"}], "]"}], "//", 
  "Expand"}]}], "Input",
 CellChangeTimes->{{3.9461124914848213`*^9, 3.9461125246227493`*^9}, {
  3.9461125963553085`*^9, 3.946112599374283*^9}, {3.946112717645151*^9, 
  3.9461127519685*^9}, {3.946376072485985*^9, 3.94637608113122*^9}},
 CellLabel->"In[15]:=",ExpressionUUID->"d48da902-4646-3c4c-84fe-c64cca99742f"],

Cell[BoxData[
 RowBox[{
  SuperscriptBox["q", "12"], "+", 
  SuperscriptBox["q", "13"], "+", 
  RowBox[{"2", " ", 
   SuperscriptBox["q", "14"]}], "+", 
  RowBox[{"3", " ", 
   SuperscriptBox["q", "15"]}], "+", 
  RowBox[{"4", " ", 
   SuperscriptBox["q", "16"]}], "+", 
  RowBox[{"5", " ", 
   SuperscriptBox["q", "17"]}], "+", 
  RowBox[{"7", " ", 
   SuperscriptBox["q", "18"]}], "+", 
  RowBox[{"8", " ", 
   SuperscriptBox["q", "19"]}], "+", 
  RowBox[{"9", " ", 
   SuperscriptBox["q", "20"]}], "+", 
  RowBox[{"10", " ", 
   SuperscriptBox["q", "21"]}], "+", 
  RowBox[{"10", " ", 
   SuperscriptBox["q", "22"]}], "+", 
  RowBox[{"10", " ", 
   SuperscriptBox["q", "23"]}], "+", 
  RowBox[{"10", " ", 
   SuperscriptBox["q", "24"]}], "+", 
  RowBox[{"9", " ", 
   SuperscriptBox["q", "25"]}], "+", 
  RowBox[{"8", " ", 
   SuperscriptBox["q", "26"]}], "+", 
  RowBox[{"7", " ", 
   SuperscriptBox["q", "27"]}], "+", 
  RowBox[{"5", " ", 
   SuperscriptBox["q", "28"]}], "+", 
  RowBox[{"4", " ", 
   SuperscriptBox["q", "29"]}], "+", 
  RowBox[{"3", " ", 
   SuperscriptBox["q", "30"]}], "+", 
  RowBox[{"2", " ", 
   SuperscriptBox["q", "31"]}], "+", 
  SuperscriptBox["q", "32"], "+", 
  SuperscriptBox["q", "33"], "-", 
  SuperscriptBox["q", "50"], "-", 
  SuperscriptBox["q", "51"], "-", 
  SuperscriptBox["q", "52"], "-", 
  SuperscriptBox["q", "53"], "-", 
  SuperscriptBox["q", "54"], "-", 
  SuperscriptBox["q", "55"], "-", 
  SuperscriptBox["q", "56"], "-", 
  SuperscriptBox["q", "57"], "-", 
  SuperscriptBox["q", "58"], "-", 
  SuperscriptBox["q", "59"]}]], "Output",
 CellChangeTimes->{{3.9461125256267757`*^9, 3.9461125464897175`*^9}, {
   3.946112711358717*^9, 3.9461127524845047`*^9}, {3.9463760655767536`*^9, 
   3.9463760818307877`*^9}, 3.946816416329994*^9, 3.946816671261633*^9, 
   3.94681712891634*^9, 3.9468176431885433`*^9, 3.94681805205698*^9, 
   3.946818649986702*^9, 3.9468187598752995`*^9},
 CellLabel->"Out[16]=",ExpressionUUID->"6bbcd81b-13de-4542-b473-fbd60aeb73c8"]
}, Open  ]],

Cell[BoxData[
 RowBox[{
  RowBox[{"BUBaileyFactor", "[", 
   RowBox[{"L_", ",", "r_"}], "]"}], ":=", " ", 
  RowBox[{
   RowBox[{"q", "^", 
    RowBox[{"(", 
     RowBox[{"r", "^", "2"}], ")"}]}], " ", 
   RowBox[{
    RowBox[{
     RowBox[{"qPochhammer", "[", 
      RowBox[{"q", ",", "q", ",", 
       RowBox[{"2", "L"}]}], "]"}], "/", 
     RowBox[{"qPochhammer", "[", 
      RowBox[{"q", ",", "q", ",", 
       RowBox[{"L", "-", "r"}]}], "]"}]}], "/", 
    RowBox[{"qPochhammer", "[", 
     RowBox[{"q", ",", "q", ",", 
      RowBox[{"2", "r"}]}], "]"}]}]}]}]], "Input",
 CellChangeTimes->{{3.946112757876068*^9, 3.946112806067297*^9}},
 CellLabel->"In[17]:=",ExpressionUUID->"d08a1b0f-dc61-9740-987b-a548e3dd13a2"],

Cell[BoxData[
 RowBox[{
  RowBox[{
   RowBox[{"summationBoundsM", "[", 
    RowBox[{"N_", ",", "p_"}], "]"}], ":=", " ", 
   RowBox[{
    RowBox[{"If", "[", 
     RowBox[{
      RowBox[{"p", "!=", "1"}], ",", " ", 
      RowBox[{"Table", "[", 
       RowBox[{
        RowBox[{"{", 
         RowBox[{
          RowBox[{"m", "[", "i", "]"}], ",", "0", ",", 
          RowBox[{"m", "[", 
           RowBox[{"i", "+", "1"}], "]"}]}], "}"}], ",", 
        RowBox[{"{", 
         RowBox[{"i", ",", "p", ",", "1", ",", 
          RowBox[{"-", "1"}]}], "}"}]}], "]"}], ",", 
      RowBox[{"{", 
       RowBox[{"{", 
        RowBox[{
         RowBox[{"m", "[", "1", "]"}], ",", "0", ",", "N"}], "}"}], "}"}]}], 
     "]"}], "/.", 
    RowBox[{
     RowBox[{"m", "[", 
      RowBox[{"p", "+", "1"}], "]"}], "->", "N"}]}]}], ";"}]], "Input",
 CellChangeTimes->{{3.946112821103302*^9, 3.9461128444519672`*^9}, {
  3.9461128835878315`*^9, 3.946112890688574*^9}, {3.9461132216719513`*^9, 
  3.946113234297512*^9}, {3.9461143442392197`*^9, 3.9461143493671417`*^9}, {
  3.946114384776266*^9, 3.9461144055212536`*^9}, {3.946114575874357*^9, 
  3.9461145765611*^9}, {3.946115051970278*^9, 3.9461150553761253`*^9}, {
  3.9461151841881657`*^9, 3.9461151875201797`*^9}},
 CellLabel->"In[18]:=",ExpressionUUID->"f4f54179-69ba-4947-baad-0d480ca398c4"],

Cell[CellGroupData[{

Cell[BoxData[
 RowBox[{"summationBoundsM", "[", 
  RowBox[{"N", ",", "2"}], "]"}]], "Input",
 CellChangeTimes->{{3.946113205806036*^9, 3.9461132107033043`*^9}},
 CellLabel->"In[19]:=",ExpressionUUID->"a8b13f53-d8ea-a644-a65f-4409d7ac2394"],

Cell[BoxData[
 RowBox[{"{", 
  RowBox[{
   RowBox[{"{", 
    RowBox[{
     RowBox[{"m", "[", "2", "]"}], ",", "0", ",", "N"}], "}"}], ",", 
   RowBox[{"{", 
    RowBox[{
     RowBox[{"m", "[", "1", "]"}], ",", "0", ",", 
     RowBox[{"m", "[", "2", "]"}]}], "}"}]}], "}"}]], "Output",
 CellChangeTimes->{3.946114407209921*^9, 3.9461145785349903`*^9, 
  3.9463761156433735`*^9, 3.9468164163768806`*^9, 3.9468166713618984`*^9, 
  3.9468171326563206`*^9, 3.9468176498352776`*^9, 3.9468180520947456`*^9, 
  3.9468186500179577`*^9, 3.946818759928688*^9},
 CellLabel->"Out[19]=",ExpressionUUID->"792b5091-d80d-7d47-aaed-205e47fad390"]
}, Open  ]],

Cell[BoxData[
 RowBox[{
  RowBox[{"BUBaileyOfFQAndrewsGordonSumLHS", "[", 
   RowBox[{"N_", ",", "p_", ",", "k_", ",", "i_"}], "]"}], ":=", " ", 
  RowBox[{"Module", "[", 
   RowBox[{
    RowBox[{"{", "f", "}"}], ",", "\[IndentingNewLine]", 
    RowBox[{
     RowBox[{"If", "[", " ", 
      RowBox[{
       RowBox[{"p", "==", "1"}], ",", "\[IndentingNewLine]", 
       RowBox[{
        RowBox[{"f", "=", 
         RowBox[{
          RowBox[{"BUBaileyFactor", "[", 
           RowBox[{"N", ",", 
            RowBox[{"m", "[", "1", "]"}]}], "]"}], " ", 
          RowBox[{"FQAndrewsGordonSumLHS", "[", 
           RowBox[{
            RowBox[{"m", "[", "1", "]"}], ",", "k", ",", "i"}], "]"}]}]}], 
        ";"}], "\[IndentingNewLine]", ",", "\[IndentingNewLine]", 
       RowBox[{
        RowBox[{"f", "=", " ", 
         RowBox[{"FQAndrewsGordonSumLHS", "[", 
          RowBox[{
           RowBox[{"m", "[", "1", "]"}], ",", "k", ",", "i"}], "]"}]}], ";", 
        "\[IndentingNewLine]", 
        RowBox[{"Do", "[", 
         RowBox[{
          RowBox[{"f", "=", 
           RowBox[{
            RowBox[{"BUBaileyFactor", "[", 
             RowBox[{
              RowBox[{"m", "[", 
               RowBox[{"j", "+", "1"}], "]"}], ",", 
              RowBox[{"m", "[", "j", "]"}]}], "]"}], " ", "f"}]}], ",", 
          RowBox[{"{", 
           RowBox[{"j", ",", "1", ",", "p"}], "}"}]}], "]"}], ";"}]}], 
      "\[IndentingNewLine]", "]"}], ";", "\[IndentingNewLine]", 
     RowBox[{
      RowBox[{"MySum", "[", 
       RowBox[{
        RowBox[{"f", "/.", 
         RowBox[{
          RowBox[{"m", "[", 
           RowBox[{"p", "+", "1"}], "]"}], "->", "N"}]}], ",", " ", 
        RowBox[{"summationBoundsM", "[", 
         RowBox[{"N", ",", "p"}], "]"}]}], "]"}], "/.", 
      RowBox[{"Summ", "->", "Sum"}]}]}]}], "\[IndentingNewLine]", 
   "]"}]}]], "Input",
 CellChangeTimes->{{3.946114011609152*^9, 3.9461141507172413`*^9}, {
   3.946114235596796*^9, 3.946114319626875*^9}, {3.946114425171749*^9, 
   3.946114425888323*^9}, {3.946114478321745*^9, 3.946114548149044*^9}, {
   3.946114759766945*^9, 3.946114804970585*^9}, 3.9461152177435837`*^9, {
   3.9463761313746204`*^9, 3.9463761332919292`*^9}, 3.9468164858920784`*^9, 
   3.9468171376282425`*^9, {3.9468176526266823`*^9, 3.9468176537607117`*^9}},
 CellLabel->"In[20]:=",ExpressionUUID->"854c2498-4ca0-d540-811e-d955b6637263"],

Cell[CellGroupData[{

Cell[BoxData[
 RowBox[{
  RowBox[{"(*", " ", 
   RowBox[{
    RowBox[{
     RowBox[{
     "Show", " ", "that", " ", "initial", " ", "conditions", " ", "match", 
      " ", "for", " ", "5"}], ">=", "N", ">=", "0"}], ",", " ", 
    RowBox[{"5", ">=", "p", ">=", "1"}], ",", " ", 
    RowBox[{"5", ">=", "k", ">=", "2"}], ",", " ", 
    RowBox[{
     RowBox[{"and", " ", "k"}], ">=", "i", ">=", "1"}]}], "  ", "*)"}], 
  "\[IndentingNewLine]", 
  RowBox[{
   RowBox[{"Table", "[", 
    RowBox[{
     RowBox[{
      RowBox[{"BUBaileyOfFQAndrewsGordonSumLHS", "[", 
       RowBox[{"NN", ",", "pp", ",", "kk", ",", "ii"}], "]"}], "-", 
      RowBox[{"BUBaileyOfFQAndrewsGordonSumRHS", "[", 
       RowBox[{"NN", ",", "pp", ",", "kk", ",", "ii"}], "]"}]}], " ", ",", 
     RowBox[{"{", 
      RowBox[{"NN", ",", "0", ",", "5"}], "}"}], ",", 
     RowBox[{"{", 
      RowBox[{"pp", ",", "5"}], "}"}], ",", 
     RowBox[{"{", 
      RowBox[{"kk", ",", "2", ",", "4"}], "}"}], ",", 
     RowBox[{"{", 
      RowBox[{"ii", ",", "kk"}], "}"}]}], "]"}], "//", 
   "Simplify"}]}]], "Input",
 CellChangeTimes->{{3.946114586868389*^9, 3.9461146819254456`*^9}, {
  3.946114784711632*^9, 3.9461147913085957`*^9}, {3.946114873211958*^9, 
  3.946114921052887*^9}, {3.946115070028677*^9, 3.9461151114441833`*^9}, {
  3.9461152326477814`*^9, 3.946115249228113*^9}, {3.9461153272106*^9, 
  3.946115403286381*^9}, {3.946376207197342*^9, 3.946376209261654*^9}, {
  3.9468165254322853`*^9, 3.94681653782798*^9}, {3.9468183299373245`*^9, 
  3.9468183658994217`*^9}, {3.9468184416512012`*^9, 3.946818457658514*^9}},
 CellLabel->"In[21]:=",ExpressionUUID->"81613109-7607-8d48-97c4-e284597f9cb7"],

Cell[BoxData[
 RowBox[{"{", 
  RowBox[{
   RowBox[{"{", 
    RowBox[{
     RowBox[{"{", 
      RowBox[{
       RowBox[{"{", 
        RowBox[{"0", ",", "0"}], "}"}], ",", 
       RowBox[{"{", 
        RowBox[{"0", ",", "0", ",", "0"}], "}"}], ",", 
       RowBox[{"{", 
        RowBox[{"0", ",", "0", ",", "0", ",", "0"}], "}"}]}], "}"}], ",", 
     RowBox[{"{", 
      RowBox[{
       RowBox[{"{", 
        RowBox[{"0", ",", "0"}], "}"}], ",", 
       RowBox[{"{", 
        RowBox[{"0", ",", "0", ",", "0"}], "}"}], ",", 
       RowBox[{"{", 
        RowBox[{"0", ",", "0", ",", "0", ",", "0"}], "}"}]}], "}"}], ",", 
     RowBox[{"{", 
      RowBox[{
       RowBox[{"{", 
        RowBox[{"0", ",", "0"}], "}"}], ",", 
       RowBox[{"{", 
        RowBox[{"0", ",", "0", ",", "0"}], "}"}], ",", 
       RowBox[{"{", 
        RowBox[{"0", ",", "0", ",", "0", ",", "0"}], "}"}]}], "}"}], ",", 
     RowBox[{"{", 
      RowBox[{
       RowBox[{"{", 
        RowBox[{"0", ",", "0"}], "}"}], ",", 
       RowBox[{"{", 
        RowBox[{"0", ",", "0", ",", "0"}], "}"}], ",", 
       RowBox[{"{", 
        RowBox[{"0", ",", "0", ",", "0", ",", "0"}], "}"}]}], "}"}], ",", 
     RowBox[{"{", 
      RowBox[{
       RowBox[{"{", 
        RowBox[{"0", ",", "0"}], "}"}], ",", 
       RowBox[{"{", 
        RowBox[{"0", ",", "0", ",", "0"}], "}"}], ",", 
       RowBox[{"{", 
        RowBox[{"0", ",", "0", ",", "0", ",", "0"}], "}"}]}], "}"}]}], "}"}], 
   ",", 
   RowBox[{"{", 
    RowBox[{
     RowBox[{"{", 
      RowBox[{
       RowBox[{"{", 
        RowBox[{"0", ",", "0"}], "}"}], ",", 
       RowBox[{"{", 
        RowBox[{"0", ",", "0", ",", "0"}], "}"}], ",", 
       RowBox[{"{", 
        RowBox[{"0", ",", "0", ",", "0", ",", "0"}], "}"}]}], "}"}], ",", 
     RowBox[{"{", 
      RowBox[{
       RowBox[{"{", 
        RowBox[{"0", ",", "0"}], "}"}], ",", 
       RowBox[{"{", 
        RowBox[{"0", ",", "0", ",", "0"}], "}"}], ",", 
       RowBox[{"{", 
        RowBox[{"0", ",", "0", ",", "0", ",", "0"}], "}"}]}], "}"}], ",", 
     RowBox[{"{", 
      RowBox[{
       RowBox[{"{", 
        RowBox[{"0", ",", "0"}], "}"}], ",", 
       RowBox[{"{", 
        RowBox[{"0", ",", "0", ",", "0"}], "}"}], ",", 
       RowBox[{"{", 
        RowBox[{"0", ",", "0", ",", "0", ",", "0"}], "}"}]}], "}"}], ",", 
     RowBox[{"{", 
      RowBox[{
       RowBox[{"{", 
        RowBox[{"0", ",", "0"}], "}"}], ",", 
       RowBox[{"{", 
        RowBox[{"0", ",", "0", ",", "0"}], "}"}], ",", 
       RowBox[{"{", 
        RowBox[{"0", ",", "0", ",", "0", ",", "0"}], "}"}]}], "}"}], ",", 
     RowBox[{"{", 
      RowBox[{
       RowBox[{"{", 
        RowBox[{"0", ",", "0"}], "}"}], ",", 
       RowBox[{"{", 
        RowBox[{"0", ",", "0", ",", "0"}], "}"}], ",", 
       RowBox[{"{", 
        RowBox[{"0", ",", "0", ",", "0", ",", "0"}], "}"}]}], "}"}]}], "}"}], 
   ",", 
   RowBox[{"{", 
    RowBox[{
     RowBox[{"{", 
      RowBox[{
       RowBox[{"{", 
        RowBox[{"0", ",", "0"}], "}"}], ",", 
       RowBox[{"{", 
        RowBox[{"0", ",", "0", ",", "0"}], "}"}], ",", 
       RowBox[{"{", 
        RowBox[{"0", ",", "0", ",", "0", ",", "0"}], "}"}]}], "}"}], ",", 
     RowBox[{"{", 
      RowBox[{
       RowBox[{"{", 
        RowBox[{"0", ",", "0"}], "}"}], ",", 
       RowBox[{"{", 
        RowBox[{"0", ",", "0", ",", "0"}], "}"}], ",", 
       RowBox[{"{", 
        RowBox[{"0", ",", "0", ",", "0", ",", "0"}], "}"}]}], "}"}], ",", 
     RowBox[{"{", 
      RowBox[{
       RowBox[{"{", 
        RowBox[{"0", ",", "0"}], "}"}], ",", 
       RowBox[{"{", 
        RowBox[{"0", ",", "0", ",", "0"}], "}"}], ",", 
       RowBox[{"{", 
        RowBox[{"0", ",", "0", ",", "0", ",", "0"}], "}"}]}], "}"}], ",", 
     RowBox[{"{", 
      RowBox[{
       RowBox[{"{", 
        RowBox[{"0", ",", "0"}], "}"}], ",", 
       RowBox[{"{", 
        RowBox[{"0", ",", "0", ",", "0"}], "}"}], ",", 
       RowBox[{"{", 
        RowBox[{"0", ",", "0", ",", "0", ",", "0"}], "}"}]}], "}"}], ",", 
     RowBox[{"{", 
      RowBox[{
       RowBox[{"{", 
        RowBox[{"0", ",", "0"}], "}"}], ",", 
       RowBox[{"{", 
        RowBox[{"0", ",", "0", ",", "0"}], "}"}], ",", 
       RowBox[{"{", 
        RowBox[{"0", ",", "0", ",", "0", ",", "0"}], "}"}]}], "}"}]}], "}"}], 
   ",", 
   RowBox[{"{", 
    RowBox[{
     RowBox[{"{", 
      RowBox[{
       RowBox[{"{", 
        RowBox[{"0", ",", "0"}], "}"}], ",", 
       RowBox[{"{", 
        RowBox[{"0", ",", "0", ",", "0"}], "}"}], ",", 
       RowBox[{"{", 
        RowBox[{"0", ",", "0", ",", "0", ",", "0"}], "}"}]}], "}"}], ",", 
     RowBox[{"{", 
      RowBox[{
       RowBox[{"{", 
        RowBox[{"0", ",", "0"}], "}"}], ",", 
       RowBox[{"{", 
        RowBox[{"0", ",", "0", ",", "0"}], "}"}], ",", 
       RowBox[{"{", 
        RowBox[{"0", ",", "0", ",", "0", ",", "0"}], "}"}]}], "}"}], ",", 
     RowBox[{"{", 
      RowBox[{
       RowBox[{"{", 
        RowBox[{"0", ",", "0"}], "}"}], ",", 
       RowBox[{"{", 
        RowBox[{"0", ",", "0", ",", "0"}], "}"}], ",", 
       RowBox[{"{", 
        RowBox[{"0", ",", "0", ",", "0", ",", "0"}], "}"}]}], "}"}], ",", 
     RowBox[{"{", 
      RowBox[{
       RowBox[{"{", 
        RowBox[{"0", ",", "0"}], "}"}], ",", 
       RowBox[{"{", 
        RowBox[{"0", ",", "0", ",", "0"}], "}"}], ",", 
       RowBox[{"{", 
        RowBox[{"0", ",", "0", ",", "0", ",", "0"}], "}"}]}], "}"}], ",", 
     RowBox[{"{", 
      RowBox[{
       RowBox[{"{", 
        RowBox[{"0", ",", "0"}], "}"}], ",", 
       RowBox[{"{", 
        RowBox[{"0", ",", "0", ",", "0"}], "}"}], ",", 
       RowBox[{"{", 
        RowBox[{"0", ",", "0", ",", "0", ",", "0"}], "}"}]}], "}"}]}], "}"}], 
   ",", 
   RowBox[{"{", 
    RowBox[{
     RowBox[{"{", 
      RowBox[{
       RowBox[{"{", 
        RowBox[{"0", ",", "0"}], "}"}], ",", 
       RowBox[{"{", 
        RowBox[{"0", ",", "0", ",", "0"}], "}"}], ",", 
       RowBox[{"{", 
        RowBox[{"0", ",", "0", ",", "0", ",", "0"}], "}"}]}], "}"}], ",", 
     RowBox[{"{", 
      RowBox[{
       RowBox[{"{", 
        RowBox[{"0", ",", "0"}], "}"}], ",", 
       RowBox[{"{", 
        RowBox[{"0", ",", "0", ",", "0"}], "}"}], ",", 
       RowBox[{"{", 
        RowBox[{"0", ",", "0", ",", "0", ",", "0"}], "}"}]}], "}"}], ",", 
     RowBox[{"{", 
      RowBox[{
       RowBox[{"{", 
        RowBox[{"0", ",", "0"}], "}"}], ",", 
       RowBox[{"{", 
        RowBox[{"0", ",", "0", ",", "0"}], "}"}], ",", 
       RowBox[{"{", 
        RowBox[{"0", ",", "0", ",", "0", ",", "0"}], "}"}]}], "}"}], ",", 
     RowBox[{"{", 
      RowBox[{
       RowBox[{"{", 
        RowBox[{"0", ",", "0"}], "}"}], ",", 
       RowBox[{"{", 
        RowBox[{"0", ",", "0", ",", "0"}], "}"}], ",", 
       RowBox[{"{", 
        RowBox[{"0", ",", "0", ",", "0", ",", "0"}], "}"}]}], "}"}], ",", 
     RowBox[{"{", 
      RowBox[{
       RowBox[{"{", 
        RowBox[{"0", ",", "0"}], "}"}], ",", 
       RowBox[{"{", 
        RowBox[{"0", ",", "0", ",", "0"}], "}"}], ",", 
       RowBox[{"{", 
        RowBox[{"0", ",", "0", ",", "0", ",", "0"}], "}"}]}], "}"}]}], "}"}], 
   ",", 
   RowBox[{"{", 
    RowBox[{
     RowBox[{"{", 
      RowBox[{
       RowBox[{"{", 
        RowBox[{"0", ",", "0"}], "}"}], ",", 
       RowBox[{"{", 
        RowBox[{"0", ",", "0", ",", "0"}], "}"}], ",", 
       RowBox[{"{", 
        RowBox[{"0", ",", "0", ",", "0", ",", "0"}], "}"}]}], "}"}], ",", 
     RowBox[{"{", 
      RowBox[{
       RowBox[{"{", 
        RowBox[{"0", ",", "0"}], "}"}], ",", 
       RowBox[{"{", 
        RowBox[{"0", ",", "0", ",", "0"}], "}"}], ",", 
       RowBox[{"{", 
        RowBox[{"0", ",", "0", ",", "0", ",", "0"}], "}"}]}], "}"}], ",", 
     RowBox[{"{", 
      RowBox[{
       RowBox[{"{", 
        RowBox[{"0", ",", "0"}], "}"}], ",", 
       RowBox[{"{", 
        RowBox[{"0", ",", "0", ",", "0"}], "}"}], ",", 
       RowBox[{"{", 
        RowBox[{"0", ",", "0", ",", "0", ",", "0"}], "}"}]}], "}"}], ",", 
     RowBox[{"{", 
      RowBox[{
       RowBox[{"{", 
        RowBox[{"0", ",", "0"}], "}"}], ",", 
       RowBox[{"{", 
        RowBox[{"0", ",", "0", ",", "0"}], "}"}], ",", 
       RowBox[{"{", 
        RowBox[{"0", ",", "0", ",", "0", ",", "0"}], "}"}]}], "}"}], ",", 
     RowBox[{"{", 
      RowBox[{
       RowBox[{"{", 
        RowBox[{"0", ",", "0"}], "}"}], ",", 
       RowBox[{"{", 
        RowBox[{"0", ",", "0", ",", "0"}], "}"}], ",", 
       RowBox[{"{", 
        RowBox[{"0", ",", "0", ",", "0", ",", "0"}], "}"}]}], "}"}]}], 
    "}"}]}], "}"}]], "Output",
 CellChangeTimes->{3.9468166729064503`*^9, 3.9468171610927525`*^9, 
  3.9468176602184772`*^9, 3.9468180531116695`*^9, 3.946818652628973*^9, 
  3.946818762772682*^9},
 CellLabel->"Out[21]=",ExpressionUUID->"48750df1-941c-aa44-9176-e3e5462d6408"]
}, Open  ]]
}, Closed]]
}, Closed]],

Cell[CellGroupData[{

Cell["The Conjectural Andrews-Gordon Sums", "Section",
 CellChangeTimes->{{3.9461038451118336`*^9, 3.9461038574787464`*^9}, {
   3.946103896339611*^9, 3.946103926392479*^9}, 3.9461043746501007`*^9, {
   3.9461124394609737`*^9, 3.946112439687174*^9}, {3.946115936613697*^9, 
   3.9461159455059834`*^9}, 
   3.946279447239317*^9},ExpressionUUID->"971af144-3d7a-ea45-9229-\
42ec2032cc31"],

Cell[CellGroupData[{

Cell["Conjecture 1.3 (Recall k>=2)", "Subsection",
 CellChangeTimes->{{3.94611244270578*^9, 3.9461124555809193`*^9}, {
   3.9461135486509705`*^9, 3.9461135518573246`*^9}, 3.9461223750378685`*^9, {
   3.946279404561754*^9, 
   3.946279435887245*^9}},ExpressionUUID->"5dd47550-a183-6e43-b601-\
de3348ade8d1"],

Cell[BoxData[
 RowBox[{
  RowBox[{
   RowBox[{"LUAndrewsGordonSumLHS", "[", 
    RowBox[{"N_", ",", "k_", ",", "i_"}], "]"}], ":=", " ", 
   RowBox[{"MySum", "[", 
    RowBox[{
     RowBox[{
      RowBox[{"q", "^", 
       RowBox[{"sumCount", "[", 
        RowBox[{"k", ",", "i"}], "]"}]}], " ", 
      RowBox[{"Product", "[", 
       RowBox[{
        RowBox[{"q1Binomial", "[", 
         RowBox[{
          RowBox[{
           RowBox[{"2", "N"}], " ", "-", " ", 
           RowBox[{"2", 
            RowBox[{"Sum", "[", 
             RowBox[{
              RowBox[{"n", "[", "jj", "]"}], ",", 
              RowBox[{"{", 
               RowBox[{"jj", ",", 
                RowBox[{"j", "-", "1"}]}], "}"}]}], "]"}]}], "-", 
           RowBox[{"n", "[", "j", "]"}], "-", 
           RowBox[{"n", "[", 
            RowBox[{"j", "+", "1"}], "]"}], "-", 
           RowBox[{"2", 
            RowBox[{"Max", "[", 
             RowBox[{
              RowBox[{"j", "-", "i", "+", "1"}], ",", "0"}], "]"}]}]}], ",", 
          RowBox[{
           RowBox[{"n", "[", "j", "]"}], "-", 
           RowBox[{"n", "[", 
            RowBox[{"j", "+", "1"}], "]"}]}], ",", "q"}], "]"}], ",", 
        RowBox[{"{", 
         RowBox[{"j", ",", 
          RowBox[{"k", "-", "2"}]}], "}"}]}], "]"}], 
      RowBox[{"q1Binomial", "[", 
       RowBox[{
        RowBox[{
         RowBox[{"2", "N"}], "-", 
         RowBox[{"2", 
          RowBox[{"Sum", "[", 
           RowBox[{
            RowBox[{"n", "[", "jj", "]"}], ",", 
            RowBox[{"{", 
             RowBox[{"jj", ",", 
              RowBox[{"k", "-", "1"}]}], "}"}]}], "]"}]}], "+", 
         RowBox[{"n", "[", 
          RowBox[{"k", "-", "1"}], "]"}], "-", 
         RowBox[{"2", "k"}], "+", 
         RowBox[{"2", "i"}]}], ",", 
        RowBox[{"n", "[", 
         RowBox[{"k", "-", "1"}], "]"}], ",", "q"}], "]"}]}], ",", 
     RowBox[{"summationBounds", "[", 
      RowBox[{"N", ",", "k"}], "]"}]}], "]"}]}], ";"}]], "Input",
 CellChangeTimes->CompressedData["
1:eJxTTMoPSmViYGAQBmIQHWN5t3lG2lvHHqHaThBdUxjbD6J5VvhNBNFznhtu
B9E3jhUcBtE6908eB9EabRnnQLQI+6urYPUtuXdBtMH/rFcgOuWM8FsQvUZC
rWAekD6Tta4QRO9g9q4D0Rb3PzWB6BmPHOvnA2mBlRvAtISOyg4QPaf++24Q
PSF96VEQbcIYfQIsLxZ8D0Tveb8bTN+5oPAXRHMILPsHoju2tm/+A6RlLPeC
6Rclb7eD6CPnFXeA6Bq3lIlf0oHmMXSA6SWtK6eD6DdpTxeC6Cuib46C6DNT
Np8A0S3//wp+BdIhS8+LgGgAe2KqxQ==
  "],
 CellLabel->"In[22]:=",ExpressionUUID->"4941a6b6-e8cd-764e-ba83-2fa99252c27d"],

Cell[BoxData[
 RowBox[{
  RowBox[{
   RowBox[{"LUAndrewsGordonSumRHS", "[", 
    RowBox[{"N_", ",", "k_", ",", "i_"}], "]"}], ":=", " ", 
   RowBox[{"Sum", "[", 
    RowBox[{
     RowBox[{
      RowBox[{
       RowBox[{"(", 
        RowBox[{"-", "1"}], ")"}], "^", "r"}], " ", 
      RowBox[{"q", "^", 
       RowBox[{"(", " ", 
        RowBox[{"r", 
         RowBox[{
          RowBox[{"(", 
           RowBox[{
            RowBox[{
             RowBox[{"(", 
              RowBox[{
               RowBox[{"2", "k"}], "+", "1"}], ")"}], "r"}], " ", "+", " ", 
            RowBox[{"2", "k"}], "-", 
            RowBox[{"2", "i"}], "+", "1"}], " ", ")"}], "/", "2"}]}], " ", 
        ")"}]}], " ", 
      RowBox[{"qBinomial", "[", 
       RowBox[{
        RowBox[{"2", "N"}], ",", 
        RowBox[{"N", "-", 
         RowBox[{
          RowBox[{
           RowBox[{"(", 
            RowBox[{
             RowBox[{"2", "k"}], "+", "1"}], ")"}], "/", "2"}], " ", "r"}], 
         " ", "+", " ", 
         RowBox[{
          RowBox[{"(", 
           RowBox[{
            RowBox[{"2", "k"}], "-", 
            RowBox[{"2", "i"}], "+", "1"}], ")"}], 
          RowBox[{
           RowBox[{"(", 
            RowBox[{
             RowBox[{
              RowBox[{"(", 
               RowBox[{"-", "1"}], ")"}], "^", "r"}], "-", "1"}], ")"}], "/", 
           "4"}]}]}], ",", "q"}], "]"}]}], " ", ",", 
     RowBox[{"{", 
      RowBox[{"r", ",", 
       RowBox[{"-", "N"}], ",", "N"}], "}"}]}], "]"}]}], ";"}]], "Input",
 CellChangeTimes->{{3.9461044380736294`*^9, 3.94610444497497*^9}, 
   3.946104518374687*^9, {3.946104551296564*^9, 3.946104695638113*^9}, {
   3.946115998345476*^9, 3.9461160272299767`*^9}, {3.946116121879257*^9, 
   3.9461161232136955`*^9}, {3.9461181447614746`*^9, 3.946118148106739*^9}, {
   3.9468170979387703`*^9, 3.9468170986087513`*^9}, {3.9468177061836777`*^9, 
   3.946817706352955*^9}},
 CellLabel->"In[23]:=",ExpressionUUID->"7dca76ce-5820-6149-8053-1c037e1be928"],

Cell[CellGroupData[{

Cell[BoxData[
 RowBox[{
  RowBox[{"(*", " ", 
   RowBox[{
    RowBox[{
     RowBox[{
     "Show", " ", "that", " ", "initial", " ", "conditions", " ", "match", 
      " ", "for", " ", "10"}], ">=", "N", ">=", "0"}], ",", " ", 
    RowBox[{"4", ">=", "k", ">=", "2"}], ",", " ", 
    RowBox[{
     RowBox[{"and", " ", "k"}], ">=", "i", ">=", "1"}]}], "  ", "*)"}], 
  RowBox[{"Table", "[", 
   RowBox[{
    RowBox[{"Expand", "[", 
     RowBox[{
      RowBox[{"(", 
       RowBox[{
        RowBox[{"LUAndrewsGordonSumLHS", "[", 
         RowBox[{"N", ",", "k", ",", "i"}], "]"}], "/.", 
        RowBox[{"Summ", "->", "Sum"}]}], ")"}], "-", " ", 
      RowBox[{"LUAndrewsGordonSumRHS", "[", 
       RowBox[{"N", ",", "k", ",", "i"}], "]"}]}], "]"}], ",", 
    RowBox[{"{", 
     RowBox[{"N", ",", "0", ",", "10"}], "}"}], ",", 
    RowBox[{"{", 
     RowBox[{"k", ",", "2", ",", "4"}], "}"}], ",", 
    RowBox[{"{", 
     RowBox[{"i", ",", "k"}], "}"}]}], "]"}]}]], "Input",
 CellChangeTimes->{{3.946104683061699*^9, 3.946104732360853*^9}, {
   3.9461048080571632`*^9, 3.9461048320413113`*^9}, {3.9461125403565636`*^9, 
   3.946112553151335*^9}, {3.9461127064315567`*^9, 3.94611270812064*^9}, {
   3.9461128535895424`*^9, 3.946112853787712*^9}, {3.9461134222894917`*^9, 
   3.9461134544588013`*^9}, {3.946116126635664*^9, 3.946116129611929*^9}, {
   3.9461181537829533`*^9, 3.946118155973942*^9}, {3.9468151523041706`*^9, 
   3.9468151587357883`*^9}, {3.9468177200513897`*^9, 3.946817723236149*^9}, 
   3.9468183479560547`*^9},
 CellLabel->"In[24]:=",ExpressionUUID->"954b0c08-491d-e042-9a30-9305f1a3dfdb"],

Cell[BoxData[
 RowBox[{"{", 
  RowBox[{
   RowBox[{"{", 
    RowBox[{
     RowBox[{"{", 
      RowBox[{"0", ",", "0"}], "}"}], ",", 
     RowBox[{"{", 
      RowBox[{"0", ",", "0", ",", "0"}], "}"}], ",", 
     RowBox[{"{", 
      RowBox[{"0", ",", "0", ",", "0", ",", "0"}], "}"}]}], "}"}], ",", 
   RowBox[{"{", 
    RowBox[{
     RowBox[{"{", 
      RowBox[{"0", ",", "0"}], "}"}], ",", 
     RowBox[{"{", 
      RowBox[{"0", ",", "0", ",", "0"}], "}"}], ",", 
     RowBox[{"{", 
      RowBox[{"0", ",", "0", ",", "0", ",", "0"}], "}"}]}], "}"}], ",", 
   RowBox[{"{", 
    RowBox[{
     RowBox[{"{", 
      RowBox[{"0", ",", "0"}], "}"}], ",", 
     RowBox[{"{", 
      RowBox[{"0", ",", "0", ",", "0"}], "}"}], ",", 
     RowBox[{"{", 
      RowBox[{"0", ",", "0", ",", "0", ",", "0"}], "}"}]}], "}"}], ",", 
   RowBox[{"{", 
    RowBox[{
     RowBox[{"{", 
      RowBox[{"0", ",", "0"}], "}"}], ",", 
     RowBox[{"{", 
      RowBox[{"0", ",", "0", ",", "0"}], "}"}], ",", 
     RowBox[{"{", 
      RowBox[{"0", ",", "0", ",", "0", ",", "0"}], "}"}]}], "}"}], ",", 
   RowBox[{"{", 
    RowBox[{
     RowBox[{"{", 
      RowBox[{"0", ",", "0"}], "}"}], ",", 
     RowBox[{"{", 
      RowBox[{"0", ",", "0", ",", "0"}], "}"}], ",", 
     RowBox[{"{", 
      RowBox[{"0", ",", "0", ",", "0", ",", "0"}], "}"}]}], "}"}], ",", 
   RowBox[{"{", 
    RowBox[{
     RowBox[{"{", 
      RowBox[{"0", ",", "0"}], "}"}], ",", 
     RowBox[{"{", 
      RowBox[{"0", ",", "0", ",", "0"}], "}"}], ",", 
     RowBox[{"{", 
      RowBox[{"0", ",", "0", ",", "0", ",", "0"}], "}"}]}], "}"}], ",", 
   RowBox[{"{", 
    RowBox[{
     RowBox[{"{", 
      RowBox[{"0", ",", "0"}], "}"}], ",", 
     RowBox[{"{", 
      RowBox[{"0", ",", "0", ",", "0"}], "}"}], ",", 
     RowBox[{"{", 
      RowBox[{"0", ",", "0", ",", "0", ",", "0"}], "}"}]}], "}"}], ",", 
   RowBox[{"{", 
    RowBox[{
     RowBox[{"{", 
      RowBox[{"0", ",", "0"}], "}"}], ",", 
     RowBox[{"{", 
      RowBox[{"0", ",", "0", ",", "0"}], "}"}], ",", 
     RowBox[{"{", 
      RowBox[{"0", ",", "0", ",", "0", ",", "0"}], "}"}]}], "}"}], ",", 
   RowBox[{"{", 
    RowBox[{
     RowBox[{"{", 
      RowBox[{"0", ",", "0"}], "}"}], ",", 
     RowBox[{"{", 
      RowBox[{"0", ",", "0", ",", "0"}], "}"}], ",", 
     RowBox[{"{", 
      RowBox[{"0", ",", "0", ",", "0", ",", "0"}], "}"}]}], "}"}], ",", 
   RowBox[{"{", 
    RowBox[{
     RowBox[{"{", 
      RowBox[{"0", ",", "0"}], "}"}], ",", 
     RowBox[{"{", 
      RowBox[{"0", ",", "0", ",", "0"}], "}"}], ",", 
     RowBox[{"{", 
      RowBox[{"0", ",", "0", ",", "0", ",", "0"}], "}"}]}], "}"}], ",", 
   RowBox[{"{", 
    RowBox[{
     RowBox[{"{", 
      RowBox[{"0", ",", "0"}], "}"}], ",", 
     RowBox[{"{", 
      RowBox[{"0", ",", "0", ",", "0"}], "}"}], ",", 
     RowBox[{"{", 
      RowBox[{"0", ",", "0", ",", "0", ",", "0"}], "}"}]}], "}"}]}], 
  "}"}]], "Output",
 CellChangeTimes->{{3.9461160913377666`*^9, 3.946116154656313*^9}, 
   3.946116192689026*^9, 3.9461164771483364`*^9, 3.9461180236567097`*^9, 
   3.9461181570079384`*^9, 3.9461189457995567`*^9, 3.9461190749317417`*^9, 
   3.946816427876814*^9, 3.9468171834536533`*^9, {3.9468177094863873`*^9, 
   3.946817725594553*^9}, 3.9468180536754875`*^9, 3.9468186532080536`*^9, 
   3.9468187633742332`*^9},
 CellLabel->"Out[24]=",ExpressionUUID->"9cc2335e-cb99-8143-801d-8e5eb79615d1"]
}, Open  ]]
}, Closed]],

Cell[CellGroupData[{

Cell["Berkovich-Uncu Bailey Theorem Application (Conjecture 8.4)", \
"Subsection",
 CellChangeTimes->{{3.9461124616477833`*^9, 3.946112477937252*^9}, {
  3.946279412704191*^9, 3.9462794168391895`*^9}, {3.946376241204609*^9, 
  3.946376241261282*^9}},ExpressionUUID->"32353bed-6887-2845-9fa1-\
069933cb1374"],

Cell[CellGroupData[{

Cell[BoxData[{
 RowBox[{
  RowBox[{
   RowBox[{"BUBaileyOfLUAndrewsGordonSumRHS", "[", 
    RowBox[{"N_", ",", "p_", ",", "k_", ",", "i_"}], "]"}], ":=", " ", 
   RowBox[{"Sum", "[", 
    RowBox[{
     RowBox[{
      RowBox[{
       RowBox[{"(", 
        RowBox[{"-", "1"}], ")"}], "^", "r"}], " ", 
      RowBox[{"q", "^", 
       RowBox[{"(", " ", 
        RowBox[{
         RowBox[{"r", 
          RowBox[{
           RowBox[{"(", 
            RowBox[{
             RowBox[{
              RowBox[{"(", 
               RowBox[{
                RowBox[{"2", "k"}], "+", "1"}], ")"}], "r"}], " ", "+", " ", 
             RowBox[{"2", "k"}], "-", 
             RowBox[{"2", "i"}], "+", "1"}], " ", ")"}], "/", "2"}]}], " ", 
         "+", 
         RowBox[{"p", " ", "\[IndentingNewLine]", 
          RowBox[{
           RowBox[{"(", 
            RowBox[{
             RowBox[{
              RowBox[{
               RowBox[{"(", 
                RowBox[{
                 RowBox[{"2", "k"}], "+", "1"}], ")"}], "/", "2"}], " ", 
              "r"}], " ", "-", " ", 
             RowBox[{
              RowBox[{"(", 
               RowBox[{
                RowBox[{"2", "k"}], "-", 
                RowBox[{"2", "i"}], "+", "1"}], ")"}], 
              RowBox[{
               RowBox[{"(", 
                RowBox[{
                 RowBox[{
                  RowBox[{"(", 
                   RowBox[{"-", "1"}], ")"}], "^", "r"}], "-", "1"}], ")"}], 
               "/", "4"}]}]}], ")"}], "^", "2"}]}]}], " ", ")"}]}], " ", 
      RowBox[{"qBinomial", "[", 
       RowBox[{
        RowBox[{"2", "N"}], ",", 
        RowBox[{"N", "-", 
         RowBox[{
          RowBox[{
           RowBox[{"(", 
            RowBox[{
             RowBox[{"2", "k"}], "+", "1"}], ")"}], "/", "2"}], " ", "r"}], 
         " ", "+", " ", 
         RowBox[{
          RowBox[{"(", 
           RowBox[{
            RowBox[{"2", "k"}], "-", 
            RowBox[{"2", "i"}], "+", "1"}], ")"}], 
          RowBox[{
           RowBox[{"(", 
            RowBox[{
             RowBox[{
              RowBox[{"(", 
               RowBox[{"-", "1"}], ")"}], "^", "r"}], "-", "1"}], ")"}], "/", 
           "4"}]}]}], ",", "q"}], "]"}]}], " ", ",", 
     RowBox[{"{", 
      RowBox[{"r", ",", 
       RowBox[{"-", "N"}], ",", "N"}], "}"}]}], "]"}]}], 
  ";"}], "\[IndentingNewLine]", 
 RowBox[{
  RowBox[{"BUBaileyOfLUAndrewsGordonSumRHS", "[", 
   RowBox[{"5", ",", "3", ",", "5", ",", "2"}], "]"}], "//", 
  "Expand"}]}], "Input",
 CellChangeTimes->{{3.9461124914848213`*^9, 3.9461125246227493`*^9}, {
  3.9461125963553085`*^9, 3.946112599374283*^9}, {3.946112717645151*^9, 
  3.9461127519685*^9}, {3.946116321778612*^9, 3.94611632560203*^9}, {
  3.9461163656747*^9, 3.946116391419201*^9}, {3.9461181617403336`*^9, 
  3.9461181677180023`*^9}},
 CellLabel->"In[25]:=",ExpressionUUID->"3809cccc-142f-b540-ac64-208c2bde3011"],

Cell[BoxData[
 RowBox[{"1", "+", "q", "+", 
  RowBox[{"2", " ", 
   SuperscriptBox["q", "2"]}], "+", 
  RowBox[{"3", " ", 
   SuperscriptBox["q", "3"]}], "+", 
  RowBox[{"5", " ", 
   SuperscriptBox["q", "4"]}], "+", 
  RowBox[{"7", " ", 
   SuperscriptBox["q", "5"]}], "+", 
  RowBox[{"9", " ", 
   SuperscriptBox["q", "6"]}], "+", 
  RowBox[{"11", " ", 
   SuperscriptBox["q", "7"]}], "+", 
  RowBox[{"14", " ", 
   SuperscriptBox["q", "8"]}], "+", 
  RowBox[{"16", " ", 
   SuperscriptBox["q", "9"]}], "+", 
  RowBox[{"18", " ", 
   SuperscriptBox["q", "10"]}], "+", 
  RowBox[{"19", " ", 
   SuperscriptBox["q", "11"]}], "+", 
  RowBox[{"20", " ", 
   SuperscriptBox["q", "12"]}], "+", 
  RowBox[{"20", " ", 
   SuperscriptBox["q", "13"]}], "+", 
  RowBox[{"18", " ", 
   SuperscriptBox["q", "14"]}], "+", 
  RowBox[{"17", " ", 
   SuperscriptBox["q", "15"]}], "+", 
  RowBox[{"14", " ", 
   SuperscriptBox["q", "16"]}], "+", 
  RowBox[{"11", " ", 
   SuperscriptBox["q", "17"]}], "+", 
  RowBox[{"7", " ", 
   SuperscriptBox["q", "18"]}], "+", 
  RowBox[{"4", " ", 
   SuperscriptBox["q", "19"]}], "-", 
  RowBox[{"3", " ", 
   SuperscriptBox["q", "21"]}], "-", 
  RowBox[{"6", " ", 
   SuperscriptBox["q", "22"]}], "-", 
  RowBox[{"8", " ", 
   SuperscriptBox["q", "23"]}], "-", 
  RowBox[{"9", " ", 
   SuperscriptBox["q", "24"]}], "-", 
  RowBox[{"9", " ", 
   SuperscriptBox["q", "25"]}], "-", 
  RowBox[{"10", " ", 
   SuperscriptBox["q", "26"]}], "-", 
  RowBox[{"9", " ", 
   SuperscriptBox["q", "27"]}], "-", 
  RowBox[{"8", " ", 
   SuperscriptBox["q", "28"]}], "-", 
  RowBox[{"7", " ", 
   SuperscriptBox["q", "29"]}], "-", 
  RowBox[{"5", " ", 
   SuperscriptBox["q", "30"]}], "-", 
  RowBox[{"4", " ", 
   SuperscriptBox["q", "31"]}], "-", 
  RowBox[{"3", " ", 
   SuperscriptBox["q", "32"]}], "-", 
  RowBox[{"2", " ", 
   SuperscriptBox["q", "33"]}], "-", 
  SuperscriptBox["q", "34"], "-", 
  SuperscriptBox["q", "35"]}]], "Output",
 CellChangeTimes->{{3.9461125256267757`*^9, 3.9461125464897175`*^9}, {
   3.946112711358717*^9, 3.9461127524845047`*^9}, 3.9461163281600037`*^9, 
   3.946116399023094*^9, 3.9461164785827255`*^9, 3.9461180236879826`*^9, 
   3.946118170022909*^9, 3.9461182947315273`*^9, 3.946119077417185*^9, 
   3.946816427938591*^9, 3.9468171927893925`*^9, 3.9468177324558983`*^9, 
   3.9468180537132587`*^9, 3.946818653245821*^9, 3.946818763405487*^9},
 CellLabel->"Out[26]=",ExpressionUUID->"233ba14d-b703-e04d-8a25-ef5249e66bfd"]
}, Open  ]],

Cell[BoxData[
 RowBox[{
  RowBox[{"BUBaileyFactor", "[", 
   RowBox[{"L_", ",", "r_"}], "]"}], ":=", " ", 
  RowBox[{
   RowBox[{"q", "^", 
    RowBox[{"(", 
     RowBox[{"r", "^", "2"}], ")"}]}], " ", 
   RowBox[{
    RowBox[{
     RowBox[{"qPochhammer", "[", 
      RowBox[{"q", ",", "q", ",", 
       RowBox[{"2", "L"}]}], "]"}], "/", 
     RowBox[{"qPochhammer", "[", 
      RowBox[{"q", ",", "q", ",", 
       RowBox[{"L", "-", "r"}]}], "]"}]}], "/", 
    RowBox[{"qPochhammer", "[", 
     RowBox[{"q", ",", "q", ",", 
      RowBox[{"2", "r"}]}], "]"}]}]}]}]], "Input",
 CellChangeTimes->{{3.946112757876068*^9, 3.946112806067297*^9}},
 CellLabel->"In[27]:=",ExpressionUUID->"468b076a-861c-db4e-bb1d-fe9b174cdae6"],

Cell[CellGroupData[{

Cell[BoxData[{
 RowBox[{
  RowBox[{
   RowBox[{"summationBoundsM", "[", 
    RowBox[{"N_", ",", "p_"}], "]"}], ":=", " ", 
   RowBox[{
    RowBox[{"If", "[", 
     RowBox[{
      RowBox[{"p", "!=", "1"}], ",", " ", 
      RowBox[{"Table", "[", 
       RowBox[{
        RowBox[{"{", 
         RowBox[{
          RowBox[{"m", "[", "i", "]"}], ",", "0", ",", 
          RowBox[{"m", "[", 
           RowBox[{"i", "+", "1"}], "]"}]}], "}"}], ",", 
        RowBox[{"{", 
         RowBox[{"i", ",", "p", ",", "1", ",", 
          RowBox[{"-", "1"}]}], "}"}]}], "]"}], ",", 
      RowBox[{"{", 
       RowBox[{"{", 
        RowBox[{
         RowBox[{"m", "[", "1", "]"}], ",", "0", ",", "N"}], "}"}], "}"}]}], 
     "]"}], "/.", 
    RowBox[{
     RowBox[{"m", "[", 
      RowBox[{"p", "+", "1"}], "]"}], "->", "N"}]}]}], 
  ";"}], "\[IndentingNewLine]", 
 RowBox[{"summationBoundsM", "[", 
  RowBox[{"N", ",", "2"}], "]"}]}], "Input",
 CellChangeTimes->{{3.946112821103302*^9, 3.9461128444519672`*^9}, {
  3.9461128835878315`*^9, 3.946112890688574*^9}, {3.9461132216719513`*^9, 
  3.946113234297512*^9}, {3.9461143442392197`*^9, 3.9461143493671417`*^9}, {
  3.946114384776266*^9, 3.9461144055212536`*^9}, {3.946114575874357*^9, 
  3.9461145765611*^9}, {3.946115051970278*^9, 3.9461150553761253`*^9}, {
  3.9461151841881657`*^9, 3.9461151875201797`*^9}, {3.9461164081880665`*^9, 
  3.9461164082883396`*^9}},
 CellLabel->"In[28]:=",ExpressionUUID->"b6243563-61df-ee46-ace4-d8964a94b675"],

Cell[BoxData[
 RowBox[{"{", 
  RowBox[{
   RowBox[{"{", 
    RowBox[{
     RowBox[{"m", "[", "2", "]"}], ",", "0", ",", "N"}], "}"}], ",", 
   RowBox[{"{", 
    RowBox[{
     RowBox[{"m", "[", "1", "]"}], ",", "0", ",", 
     RowBox[{"m", "[", "2", "]"}]}], "}"}]}], "}"}]], "Output",
 CellChangeTimes->{3.946116408905321*^9, 3.946116481077202*^9, 
  3.946118023719225*^9, 3.946118192259409*^9, 3.9461182974361973`*^9, 
  3.946119080808222*^9, 3.9468164279892483`*^9, 3.9468171949943466`*^9, 
  3.9468177343132954`*^9, 3.946818053744505*^9, 3.946818653277069*^9, 
  3.9468187634296246`*^9},
 CellLabel->"Out[29]=",ExpressionUUID->"f867277a-e696-4f49-95a1-0aa16496f131"]
}, Open  ]],

Cell[BoxData[
 RowBox[{
  RowBox[{"BUBaileyOfLUAndrewsGordonSumLHS", "[", 
   RowBox[{"NN_", ",", "p_", ",", "k_", ",", "i_"}], "]"}], ":=", " ", 
  RowBox[{"Module", "[", 
   RowBox[{
    RowBox[{"{", "f", "}"}], ",", "\[IndentingNewLine]", 
    RowBox[{
     RowBox[{"If", "[", " ", 
      RowBox[{
       RowBox[{"p", "==", "1"}], ",", "\[IndentingNewLine]", 
       RowBox[{
        RowBox[{"f", "=", 
         RowBox[{
          RowBox[{"BUBaileyFactor", "[", 
           RowBox[{"NN", ",", 
            RowBox[{"m", "[", "1", "]"}]}], "]"}], " ", 
          RowBox[{"LUAndrewsGordonSumLHS", "[", 
           RowBox[{
            RowBox[{"m", "[", "1", "]"}], ",", "k", ",", "i"}], "]"}]}]}], 
        ";"}], "\[IndentingNewLine]", ",", "\[IndentingNewLine]", 
       RowBox[{
        RowBox[{"f", "=", " ", 
         RowBox[{"LUAndrewsGordonSumLHS", "[", 
          RowBox[{
           RowBox[{"m", "[", "1", "]"}], ",", "k", ",", "i"}], "]"}]}], ";", 
        "\[IndentingNewLine]", 
        RowBox[{"Do", "[", 
         RowBox[{
          RowBox[{"f", "=", 
           RowBox[{
            RowBox[{"BUBaileyFactor", "[", 
             RowBox[{
              RowBox[{"m", "[", 
               RowBox[{"j", "+", "1"}], "]"}], ",", 
              RowBox[{"m", "[", "j", "]"}]}], "]"}], " ", "f"}]}], ",", 
          RowBox[{"{", 
           RowBox[{"j", ",", "1", ",", "p"}], "}"}]}], "]"}], ";"}]}], 
      "\[IndentingNewLine]", "]"}], ";", "\[IndentingNewLine]", 
     RowBox[{
      RowBox[{"MySum", "[", 
       RowBox[{
        RowBox[{"f", "/.", 
         RowBox[{
          RowBox[{"m", "[", 
           RowBox[{"p", "+", "1"}], "]"}], "->", "NN"}]}], ",", " ", 
        RowBox[{"summationBoundsM", "[", 
         RowBox[{"NN", ",", "p"}], "]"}]}], "]"}], "/.", 
      RowBox[{"Summ", "->", "Sum"}]}]}]}], "\[IndentingNewLine]", 
   "]"}]}]], "Input",
 CellChangeTimes->{{3.946114011609152*^9, 3.9461141507172413`*^9}, {
   3.946114235596796*^9, 3.946114319626875*^9}, {3.946114425171749*^9, 
   3.946114425888323*^9}, {3.946114478321745*^9, 3.946114548149044*^9}, {
   3.946114759766945*^9, 3.946114804970585*^9}, 3.9461152177435837`*^9, {
   3.946116422136303*^9, 3.946116430692463*^9}, 3.946118114815012*^9, {
   3.9461182052520847`*^9, 3.9461182095156136`*^9}, {3.946118303983385*^9, 
   3.9461183288397274`*^9}, {3.946118375289316*^9, 3.946118378813389*^9}, {
   3.9461184131337833`*^9, 3.9461184183321037`*^9}, {3.946118453632883*^9, 
   3.9461184536706333`*^9}, 3.9461191285337067`*^9, 3.946817200190624*^9, {
   3.9468177419458656`*^9, 3.9468177425633774`*^9}},
 CellLabel->"In[30]:=",ExpressionUUID->"07a1585c-5e9a-7f44-9ed8-309f4b0fc00d"],

Cell[CellGroupData[{

Cell[BoxData[
 RowBox[{
  RowBox[{"(*", " ", 
   RowBox[{
    RowBox[{
     RowBox[{
     "Show", " ", "that", " ", "initial", " ", "conditions", " ", "match", 
      " ", "for", " ", "5"}], ">=", "N", ">=", "1"}], ",", " ", 
    RowBox[{"5", ">=", "p", ">=", "1"}], ",", " ", 
    RowBox[{"5", ">=", "k", ">=", "2"}], ",", " ", 
    RowBox[{
     RowBox[{"and", " ", "k"}], ">=", "i", ">=", "1"}]}], "  ", "*)"}], 
  RowBox[{
   RowBox[{"Table", "[", 
    RowBox[{
     RowBox[{
      RowBox[{"BUBaileyOfLUAndrewsGordonSumLHS", "[", 
       RowBox[{"NN", ",", "pp", ",", "kk", ",", "ii"}], "]"}], "-", 
      RowBox[{"BUBaileyOfLUAndrewsGordonSumRHS", "[", 
       RowBox[{"NN", ",", "pp", ",", "kk", ",", "ii"}], "]"}]}], ",", 
     RowBox[{"{", 
      RowBox[{"NN", ",", "0", ",", "5"}], "}"}], ",", 
     RowBox[{"{", 
      RowBox[{"pp", ",", "5"}], "}"}], ",", 
     RowBox[{"{", 
      RowBox[{"kk", ",", "2", ",", "5"}], "}"}], ",", 
     RowBox[{"{", 
      RowBox[{"ii", ",", "kk"}], "}"}]}], "]"}], "//", 
   "Simplify"}]}]], "Input",
 CellChangeTimes->{{3.946114586868389*^9, 3.9461146819254456`*^9}, {
  3.946114784711632*^9, 3.9461147913085957`*^9}, {3.946114873211958*^9, 
  3.946114921052887*^9}, {3.946115070028677*^9, 3.9461151114441833`*^9}, {
  3.9461152326477814`*^9, 3.946115249228113*^9}, {3.9461153272106*^9, 
  3.946115403286381*^9}, {3.9461165036877174`*^9, 3.9461165191080647`*^9}, {
  3.946116594704073*^9, 3.9461166105000515`*^9}, {3.946117715292343*^9, 
  3.946117754975996*^9}, {3.946117818684332*^9, 3.9461178390781918`*^9}, {
  3.946117890382002*^9, 3.946117893288271*^9}, {3.9461179550252266`*^9, 
  3.946117976015316*^9}, {3.9461184329676285`*^9, 3.946118468969898*^9}, {
  3.946119192281212*^9, 3.9461191997778435`*^9}, {3.9468183560497913`*^9, 
  3.946818378346693*^9}, {3.9468184373914165`*^9, 3.946818437531988*^9}, {
  3.9468186703739014`*^9, 3.9468186855526257`*^9}},
 CellLabel->"In[31]:=",ExpressionUUID->"d5bb1434-ddde-1643-a85c-8af22c050297"],

Cell[BoxData[
 RowBox[{"{", 
  RowBox[{
   RowBox[{"{", 
    RowBox[{
     RowBox[{"{", 
      RowBox[{
       RowBox[{"{", 
        RowBox[{"0", ",", "0"}], "}"}], ",", 
       RowBox[{"{", 
        RowBox[{"0", ",", "0", ",", "0"}], "}"}], ",", 
       RowBox[{"{", 
        RowBox[{"0", ",", "0", ",", "0", ",", "0"}], "}"}], ",", 
       RowBox[{"{", 
        RowBox[{"0", ",", "0", ",", "0", ",", "0", ",", "0"}], "}"}]}], "}"}],
      ",", 
     RowBox[{"{", 
      RowBox[{
       RowBox[{"{", 
        RowBox[{"0", ",", "0"}], "}"}], ",", 
       RowBox[{"{", 
        RowBox[{"0", ",", "0", ",", "0"}], "}"}], ",", 
       RowBox[{"{", 
        RowBox[{"0", ",", "0", ",", "0", ",", "0"}], "}"}], ",", 
       RowBox[{"{", 
        RowBox[{"0", ",", "0", ",", "0", ",", "0", ",", "0"}], "}"}]}], "}"}],
      ",", 
     RowBox[{"{", 
      RowBox[{
       RowBox[{"{", 
        RowBox[{"0", ",", "0"}], "}"}], ",", 
       RowBox[{"{", 
        RowBox[{"0", ",", "0", ",", "0"}], "}"}], ",", 
       RowBox[{"{", 
        RowBox[{"0", ",", "0", ",", "0", ",", "0"}], "}"}], ",", 
       RowBox[{"{", 
        RowBox[{"0", ",", "0", ",", "0", ",", "0", ",", "0"}], "}"}]}], "}"}],
      ",", 
     RowBox[{"{", 
      RowBox[{
       RowBox[{"{", 
        RowBox[{"0", ",", "0"}], "}"}], ",", 
       RowBox[{"{", 
        RowBox[{"0", ",", "0", ",", "0"}], "}"}], ",", 
       RowBox[{"{", 
        RowBox[{"0", ",", "0", ",", "0", ",", "0"}], "}"}], ",", 
       RowBox[{"{", 
        RowBox[{"0", ",", "0", ",", "0", ",", "0", ",", "0"}], "}"}]}], "}"}],
      ",", 
     RowBox[{"{", 
      RowBox[{
       RowBox[{"{", 
        RowBox[{"0", ",", "0"}], "}"}], ",", 
       RowBox[{"{", 
        RowBox[{"0", ",", "0", ",", "0"}], "}"}], ",", 
       RowBox[{"{", 
        RowBox[{"0", ",", "0", ",", "0", ",", "0"}], "}"}], ",", 
       RowBox[{"{", 
        RowBox[{"0", ",", "0", ",", "0", ",", "0", ",", "0"}], "}"}]}], 
      "}"}]}], "}"}], ",", 
   RowBox[{"{", 
    RowBox[{
     RowBox[{"{", 
      RowBox[{
       RowBox[{"{", 
        RowBox[{"0", ",", "0"}], "}"}], ",", 
       RowBox[{"{", 
        RowBox[{"0", ",", "0", ",", "0"}], "}"}], ",", 
       RowBox[{"{", 
        RowBox[{"0", ",", "0", ",", "0", ",", "0"}], "}"}], ",", 
       RowBox[{"{", 
        RowBox[{"0", ",", "0", ",", "0", ",", "0", ",", "0"}], "}"}]}], "}"}],
      ",", 
     RowBox[{"{", 
      RowBox[{
       RowBox[{"{", 
        RowBox[{"0", ",", "0"}], "}"}], ",", 
       RowBox[{"{", 
        RowBox[{"0", ",", "0", ",", "0"}], "}"}], ",", 
       RowBox[{"{", 
        RowBox[{"0", ",", "0", ",", "0", ",", "0"}], "}"}], ",", 
       RowBox[{"{", 
        RowBox[{"0", ",", "0", ",", "0", ",", "0", ",", "0"}], "}"}]}], "}"}],
      ",", 
     RowBox[{"{", 
      RowBox[{
       RowBox[{"{", 
        RowBox[{"0", ",", "0"}], "}"}], ",", 
       RowBox[{"{", 
        RowBox[{"0", ",", "0", ",", "0"}], "}"}], ",", 
       RowBox[{"{", 
        RowBox[{"0", ",", "0", ",", "0", ",", "0"}], "}"}], ",", 
       RowBox[{"{", 
        RowBox[{"0", ",", "0", ",", "0", ",", "0", ",", "0"}], "}"}]}], "}"}],
      ",", 
     RowBox[{"{", 
      RowBox[{
       RowBox[{"{", 
        RowBox[{"0", ",", "0"}], "}"}], ",", 
       RowBox[{"{", 
        RowBox[{"0", ",", "0", ",", "0"}], "}"}], ",", 
       RowBox[{"{", 
        RowBox[{"0", ",", "0", ",", "0", ",", "0"}], "}"}], ",", 
       RowBox[{"{", 
        RowBox[{"0", ",", "0", ",", "0", ",", "0", ",", "0"}], "}"}]}], "}"}],
      ",", 
     RowBox[{"{", 
      RowBox[{
       RowBox[{"{", 
        RowBox[{"0", ",", "0"}], "}"}], ",", 
       RowBox[{"{", 
        RowBox[{"0", ",", "0", ",", "0"}], "}"}], ",", 
       RowBox[{"{", 
        RowBox[{"0", ",", "0", ",", "0", ",", "0"}], "}"}], ",", 
       RowBox[{"{", 
        RowBox[{"0", ",", "0", ",", "0", ",", "0", ",", "0"}], "}"}]}], 
      "}"}]}], "}"}], ",", 
   RowBox[{"{", 
    RowBox[{
     RowBox[{"{", 
      RowBox[{
       RowBox[{"{", 
        RowBox[{"0", ",", "0"}], "}"}], ",", 
       RowBox[{"{", 
        RowBox[{"0", ",", "0", ",", "0"}], "}"}], ",", 
       RowBox[{"{", 
        RowBox[{"0", ",", "0", ",", "0", ",", "0"}], "}"}], ",", 
       RowBox[{"{", 
        RowBox[{"0", ",", "0", ",", "0", ",", "0", ",", "0"}], "}"}]}], "}"}],
      ",", 
     RowBox[{"{", 
      RowBox[{
       RowBox[{"{", 
        RowBox[{"0", ",", "0"}], "}"}], ",", 
       RowBox[{"{", 
        RowBox[{"0", ",", "0", ",", "0"}], "}"}], ",", 
       RowBox[{"{", 
        RowBox[{"0", ",", "0", ",", "0", ",", "0"}], "}"}], ",", 
       RowBox[{"{", 
        RowBox[{"0", ",", "0", ",", "0", ",", "0", ",", "0"}], "}"}]}], "}"}],
      ",", 
     RowBox[{"{", 
      RowBox[{
       RowBox[{"{", 
        RowBox[{"0", ",", "0"}], "}"}], ",", 
       RowBox[{"{", 
        RowBox[{"0", ",", "0", ",", "0"}], "}"}], ",", 
       RowBox[{"{", 
        RowBox[{"0", ",", "0", ",", "0", ",", "0"}], "}"}], ",", 
       RowBox[{"{", 
        RowBox[{"0", ",", "0", ",", "0", ",", "0", ",", "0"}], "}"}]}], "}"}],
      ",", 
     RowBox[{"{", 
      RowBox[{
       RowBox[{"{", 
        RowBox[{"0", ",", "0"}], "}"}], ",", 
       RowBox[{"{", 
        RowBox[{"0", ",", "0", ",", "0"}], "}"}], ",", 
       RowBox[{"{", 
        RowBox[{"0", ",", "0", ",", "0", ",", "0"}], "}"}], ",", 
       RowBox[{"{", 
        RowBox[{"0", ",", "0", ",", "0", ",", "0", ",", "0"}], "}"}]}], "}"}],
      ",", 
     RowBox[{"{", 
      RowBox[{
       RowBox[{"{", 
        RowBox[{"0", ",", "0"}], "}"}], ",", 
       RowBox[{"{", 
        RowBox[{"0", ",", "0", ",", "0"}], "}"}], ",", 
       RowBox[{"{", 
        RowBox[{"0", ",", "0", ",", "0", ",", "0"}], "}"}], ",", 
       RowBox[{"{", 
        RowBox[{"0", ",", "0", ",", "0", ",", "0", ",", "0"}], "}"}]}], 
      "}"}]}], "}"}], ",", 
   RowBox[{"{", 
    RowBox[{
     RowBox[{"{", 
      RowBox[{
       RowBox[{"{", 
        RowBox[{"0", ",", "0"}], "}"}], ",", 
       RowBox[{"{", 
        RowBox[{"0", ",", "0", ",", "0"}], "}"}], ",", 
       RowBox[{"{", 
        RowBox[{"0", ",", "0", ",", "0", ",", "0"}], "}"}], ",", 
       RowBox[{"{", 
        RowBox[{"0", ",", "0", ",", "0", ",", "0", ",", "0"}], "}"}]}], "}"}],
      ",", 
     RowBox[{"{", 
      RowBox[{
       RowBox[{"{", 
        RowBox[{"0", ",", "0"}], "}"}], ",", 
       RowBox[{"{", 
        RowBox[{"0", ",", "0", ",", "0"}], "}"}], ",", 
       RowBox[{"{", 
        RowBox[{"0", ",", "0", ",", "0", ",", "0"}], "}"}], ",", 
       RowBox[{"{", 
        RowBox[{"0", ",", "0", ",", "0", ",", "0", ",", "0"}], "}"}]}], "}"}],
      ",", 
     RowBox[{"{", 
      RowBox[{
       RowBox[{"{", 
        RowBox[{"0", ",", "0"}], "}"}], ",", 
       RowBox[{"{", 
        RowBox[{"0", ",", "0", ",", "0"}], "}"}], ",", 
       RowBox[{"{", 
        RowBox[{"0", ",", "0", ",", "0", ",", "0"}], "}"}], ",", 
       RowBox[{"{", 
        RowBox[{"0", ",", "0", ",", "0", ",", "0", ",", "0"}], "}"}]}], "}"}],
      ",", 
     RowBox[{"{", 
      RowBox[{
       RowBox[{"{", 
        RowBox[{"0", ",", "0"}], "}"}], ",", 
       RowBox[{"{", 
        RowBox[{"0", ",", "0", ",", "0"}], "}"}], ",", 
       RowBox[{"{", 
        RowBox[{"0", ",", "0", ",", "0", ",", "0"}], "}"}], ",", 
       RowBox[{"{", 
        RowBox[{"0", ",", "0", ",", "0", ",", "0", ",", "0"}], "}"}]}], "}"}],
      ",", 
     RowBox[{"{", 
      RowBox[{
       RowBox[{"{", 
        RowBox[{"0", ",", "0"}], "}"}], ",", 
       RowBox[{"{", 
        RowBox[{"0", ",", "0", ",", "0"}], "}"}], ",", 
       RowBox[{"{", 
        RowBox[{"0", ",", "0", ",", "0", ",", "0"}], "}"}], ",", 
       RowBox[{"{", 
        RowBox[{"0", ",", "0", ",", "0", ",", "0", ",", "0"}], "}"}]}], 
      "}"}]}], "}"}], ",", 
   RowBox[{"{", 
    RowBox[{
     RowBox[{"{", 
      RowBox[{
       RowBox[{"{", 
        RowBox[{"0", ",", "0"}], "}"}], ",", 
       RowBox[{"{", 
        RowBox[{"0", ",", "0", ",", "0"}], "}"}], ",", 
       RowBox[{"{", 
        RowBox[{"0", ",", "0", ",", "0", ",", "0"}], "}"}], ",", 
       RowBox[{"{", 
        RowBox[{"0", ",", "0", ",", "0", ",", "0", ",", "0"}], "}"}]}], "}"}],
      ",", 
     RowBox[{"{", 
      RowBox[{
       RowBox[{"{", 
        RowBox[{"0", ",", "0"}], "}"}], ",", 
       RowBox[{"{", 
        RowBox[{"0", ",", "0", ",", "0"}], "}"}], ",", 
       RowBox[{"{", 
        RowBox[{"0", ",", "0", ",", "0", ",", "0"}], "}"}], ",", 
       RowBox[{"{", 
        RowBox[{"0", ",", "0", ",", "0", ",", "0", ",", "0"}], "}"}]}], "}"}],
      ",", 
     RowBox[{"{", 
      RowBox[{
       RowBox[{"{", 
        RowBox[{"0", ",", "0"}], "}"}], ",", 
       RowBox[{"{", 
        RowBox[{"0", ",", "0", ",", "0"}], "}"}], ",", 
       RowBox[{"{", 
        RowBox[{"0", ",", "0", ",", "0", ",", "0"}], "}"}], ",", 
       RowBox[{"{", 
        RowBox[{"0", ",", "0", ",", "0", ",", "0", ",", "0"}], "}"}]}], "}"}],
      ",", 
     RowBox[{"{", 
      RowBox[{
       RowBox[{"{", 
        RowBox[{"0", ",", "0"}], "}"}], ",", 
       RowBox[{"{", 
        RowBox[{"0", ",", "0", ",", "0"}], "}"}], ",", 
       RowBox[{"{", 
        RowBox[{"0", ",", "0", ",", "0", ",", "0"}], "}"}], ",", 
       RowBox[{"{", 
        RowBox[{"0", ",", "0", ",", "0", ",", "0", ",", "0"}], "}"}]}], "}"}],
      ",", 
     RowBox[{"{", 
      RowBox[{
       RowBox[{"{", 
        RowBox[{"0", ",", "0"}], "}"}], ",", 
       RowBox[{"{", 
        RowBox[{"0", ",", "0", ",", "0"}], "}"}], ",", 
       RowBox[{"{", 
        RowBox[{"0", ",", "0", ",", "0", ",", "0"}], "}"}], ",", 
       RowBox[{"{", 
        RowBox[{"0", ",", "0", ",", "0", ",", "0", ",", "0"}], "}"}]}], 
      "}"}]}], "}"}], ",", 
   RowBox[{"{", 
    RowBox[{
     RowBox[{"{", 
      RowBox[{
       RowBox[{"{", 
        RowBox[{"0", ",", "0"}], "}"}], ",", 
       RowBox[{"{", 
        RowBox[{"0", ",", "0", ",", "0"}], "}"}], ",", 
       RowBox[{"{", 
        RowBox[{"0", ",", "0", ",", "0", ",", "0"}], "}"}], ",", 
       RowBox[{"{", 
        RowBox[{"0", ",", "0", ",", "0", ",", "0", ",", "0"}], "}"}]}], "}"}],
      ",", 
     RowBox[{"{", 
      RowBox[{
       RowBox[{"{", 
        RowBox[{"0", ",", "0"}], "}"}], ",", 
       RowBox[{"{", 
        RowBox[{"0", ",", "0", ",", "0"}], "}"}], ",", 
       RowBox[{"{", 
        RowBox[{"0", ",", "0", ",", "0", ",", "0"}], "}"}], ",", 
       RowBox[{"{", 
        RowBox[{"0", ",", "0", ",", "0", ",", "0", ",", "0"}], "}"}]}], "}"}],
      ",", 
     RowBox[{"{", 
      RowBox[{
       RowBox[{"{", 
        RowBox[{"0", ",", "0"}], "}"}], ",", 
       RowBox[{"{", 
        RowBox[{"0", ",", "0", ",", "0"}], "}"}], ",", 
       RowBox[{"{", 
        RowBox[{"0", ",", "0", ",", "0", ",", "0"}], "}"}], ",", 
       RowBox[{"{", 
        RowBox[{"0", ",", "0", ",", "0", ",", "0", ",", "0"}], "}"}]}], "}"}],
      ",", 
     RowBox[{"{", 
      RowBox[{
       RowBox[{"{", 
        RowBox[{"0", ",", "0"}], "}"}], ",", 
       RowBox[{"{", 
        RowBox[{"0", ",", "0", ",", "0"}], "}"}], ",", 
       RowBox[{"{", 
        RowBox[{"0", ",", "0", ",", "0", ",", "0"}], "}"}], ",", 
       RowBox[{"{", 
        RowBox[{"0", ",", "0", ",", "0", ",", "0", ",", "0"}], "}"}]}], "}"}],
      ",", 
     RowBox[{"{", 
      RowBox[{
       RowBox[{"{", 
        RowBox[{"0", ",", "0"}], "}"}], ",", 
       RowBox[{"{", 
        RowBox[{"0", ",", "0", ",", "0"}], "}"}], ",", 
       RowBox[{"{", 
        RowBox[{"0", ",", "0", ",", "0", ",", "0"}], "}"}], ",", 
       RowBox[{"{", 
        RowBox[{"0", ",", "0", ",", "0", ",", "0", ",", "0"}], "}"}]}], 
      "}"}]}], "}"}]}], "}"}]], "Output",
 CellChangeTimes->{{3.946115065738186*^9, 3.9461150767987957`*^9}, 
   3.946115129509466*^9, {3.946115225730179*^9, 3.9461152538777866`*^9}, 
   3.9461153471131973`*^9, {3.9461153811532097`*^9, 3.946115410446352*^9}, {
   3.946116593262823*^9, 3.946116602999031*^9}, {3.946117712201706*^9, 
   3.946117752869837*^9}, {3.9461178149591217`*^9, 3.946117835846691*^9}, 
   3.946117887860796*^9, {3.946117952851959*^9, 3.946117998292307*^9}, 
   3.94611811147538*^9, 3.946118450078373*^9, {3.946119188905325*^9, 
   3.946119209797161*^9}, 3.946816470873951*^9, 3.9468177948924656`*^9, 
   3.9468180638351536`*^9, 3.94681866268486*^9, 3.9468187728594265`*^9},
 CellLabel->"Out[31]=",ExpressionUUID->"3f2941c9-07e3-a247-bdef-4187562dc44c"]
}, Open  ]]
}, Closed]]
}, Closed]],

Cell[CellGroupData[{

Cell["The Foda-Quano Bressoud Sums", "Section",
 CellChangeTimes->{{3.9461038451118336`*^9, 3.9461038574787464`*^9}, {
   3.946103896339611*^9, 3.946103926392479*^9}, 3.9461043746501007`*^9, {
   3.9461124394609737`*^9, 3.946112439687174*^9}, {3.9461175574177055`*^9, 
   3.946117568715147*^9}, {3.946279461259285*^9, 
   3.946279461860798*^9}},ExpressionUUID->"e8db502b-76bf-c24e-84d8-\
b91b2f07610a"],

Cell[CellGroupData[{

Cell["Theorem 1.5 (Recall k>=2)", "Subsection",
 CellChangeTimes->{{3.94611244270578*^9, 3.9461124555809193`*^9}, {
  3.9461135486509705`*^9, 3.9461135518573246`*^9}, {3.946279455817524*^9, 
  3.946279457564995*^9}},ExpressionUUID->"bbb114f0-56f0-f543-9e13-\
49572c23c810"],

Cell[CellGroupData[{

Cell[BoxData[{
 RowBox[{
  RowBox[{
   RowBox[{"FQBressoudSumLHS", "[", 
    RowBox[{"N_", ",", "k_", ",", "i_"}], "]"}], ":=", " ", 
   RowBox[{"MySum", "[", 
    RowBox[{
     RowBox[{
      RowBox[{"q", "^", 
       RowBox[{"sumCount", "[", 
        RowBox[{"k", ",", "i"}], "]"}]}], " ", 
      RowBox[{"Product", "[", 
       RowBox[{
        RowBox[{"qBinomial", "[", 
         RowBox[{
          RowBox[{
           RowBox[{"2", "N"}], " ", "-", " ", 
           RowBox[{"2", 
            RowBox[{"Sum", "[", 
             RowBox[{
              RowBox[{"n", "[", "jj", "]"}], ",", 
              RowBox[{"{", 
               RowBox[{"jj", ",", 
                RowBox[{"j", "-", "1"}]}], "}"}]}], "]"}]}], "-", 
           RowBox[{"n", "[", "j", "]"}], "-", 
           RowBox[{"n", "[", 
            RowBox[{"j", "+", "1"}], "]"}], "+", 
           RowBox[{"Min", "[", 
            RowBox[{
             RowBox[{"k", "-", "i"}], ",", 
             RowBox[{"k", "-", "j", "-", "1"}]}], "]"}]}], ",", 
          RowBox[{
           RowBox[{"n", "[", "j", "]"}], "-", 
           RowBox[{"n", "[", 
            RowBox[{"j", "+", "1"}], "]"}]}], ",", "q"}], "]"}], ",", 
        RowBox[{"{", 
         RowBox[{"j", ",", 
          RowBox[{"k", "-", "2"}]}], "}"}]}], "]"}], 
      RowBox[{"qBinomial", "[", 
       RowBox[{
        RowBox[{"N", "-", 
         RowBox[{"Sum", "[", 
          RowBox[{
           RowBox[{"n", "[", "jj", "]"}], ",", 
           RowBox[{"{", 
            RowBox[{"jj", ",", 
             RowBox[{"k", "-", "2"}]}], "}"}]}], "]"}]}], ",", 
        RowBox[{"n", "[", 
         RowBox[{"k", "-", "1"}], "]"}], ",", 
        RowBox[{"q", "^", "2"}]}], "]"}]}], ",", 
     RowBox[{"summationBounds", "[", 
      RowBox[{"N", ",", "k"}], "]"}]}], "]"}]}], ";"}], "\[IndentingNewLine]", 
 RowBox[{
  RowBox[{"FQBressoudSumLHS", "[", 
   RowBox[{"n", ",", "5", ",", "2"}], "]"}], "/.", 
  RowBox[{"Summ", "->", "Sum"}]}]}], "Input",
 CellChangeTimes->{{3.946103838913252*^9, 3.946103883908514*^9}, {
   3.946103930920103*^9, 3.9461039464580135`*^9}, {3.9461042495595226`*^9, 
   3.946104347524273*^9}, {3.9461043823084927`*^9, 3.9461044352663765`*^9}, {
   3.946104495313364*^9, 3.946104555422369*^9}, {3.946104659343651*^9, 
   3.9461046806187*^9}, {3.9461161645619507`*^9, 3.9461161737157993`*^9}, {
   3.9461175750331306`*^9, 3.9461176516466217`*^9}, {3.946119506112528*^9, 
   3.9461195794471207`*^9}, {3.946119647468107*^9, 3.9461196484160995`*^9}, {
   3.9461198186963177`*^9, 3.9461198291751347`*^9}, 3.9461212913508854`*^9, {
   3.9461217239165764`*^9, 3.946121729631012*^9}, 3.9461217630615597`*^9, {
   3.946817813096487*^9, 3.946817824720978*^9}},
 CellLabel->"In[32]:=",ExpressionUUID->"4ef75805-a5ff-6c4c-b6f7-4f418d537763"],

Cell[BoxData[
 RowBox[{
  UnderoverscriptBox["\[Sum]", 
   RowBox[{
    RowBox[{"n", "[", "1", "]"}], "=", "0"}], "n"], 
  RowBox[{
   UnderoverscriptBox["\[Sum]", 
    RowBox[{
     RowBox[{"n", "[", "2", "]"}], "=", "0"}], "n"], 
   RowBox[{
    UnderoverscriptBox["\[Sum]", 
     RowBox[{
      RowBox[{"n", "[", "3", "]"}], "=", "0"}], "n"], 
    RowBox[{
     UnderoverscriptBox["\[Sum]", 
      RowBox[{
       RowBox[{"n", "[", "4", "]"}], "=", "0"}], "n"], 
     RowBox[{
      SuperscriptBox["q", 
       RowBox[{
        SuperscriptBox[
         RowBox[{"n", "[", "1", "]"}], "2"], "+", 
        RowBox[{"n", "[", "2", "]"}], "+", 
        SuperscriptBox[
         RowBox[{"n", "[", "2", "]"}], "2"], "+", 
        RowBox[{"n", "[", "3", "]"}], "+", 
        SuperscriptBox[
         RowBox[{"n", "[", "3", "]"}], "2"], "+", 
        RowBox[{"n", "[", "4", "]"}], "+", 
        SuperscriptBox[
         RowBox[{"n", "[", "4", "]"}], "2"]}]], " ", 
      RowBox[{"qBinomial", "[", 
       RowBox[{
        RowBox[{"3", "+", 
         RowBox[{"2", " ", "n"}], "-", 
         RowBox[{"n", "[", "1", "]"}], "-", 
         RowBox[{"n", "[", "2", "]"}]}], ",", 
        RowBox[{
         RowBox[{"n", "[", "1", "]"}], "-", 
         RowBox[{"n", "[", "2", "]"}]}], ",", "q"}], "]"}], " ", 
      RowBox[{"qBinomial", "[", 
       RowBox[{
        RowBox[{"2", "+", 
         RowBox[{"2", " ", "n"}], "-", 
         RowBox[{"2", " ", 
          RowBox[{"n", "[", "1", "]"}]}], "-", 
         RowBox[{"n", "[", "2", "]"}], "-", 
         RowBox[{"n", "[", "3", "]"}]}], ",", 
        RowBox[{
         RowBox[{"n", "[", "2", "]"}], "-", 
         RowBox[{"n", "[", "3", "]"}]}], ",", "q"}], "]"}], " ", 
      RowBox[{"qBinomial", "[", 
       RowBox[{
        RowBox[{"n", "-", 
         RowBox[{"n", "[", "1", "]"}], "-", 
         RowBox[{"n", "[", "2", "]"}], "-", 
         RowBox[{"n", "[", "3", "]"}]}], ",", 
        RowBox[{"n", "[", "4", "]"}], ",", 
        SuperscriptBox["q", "2"]}], "]"}], " ", 
      RowBox[{"qBinomial", "[", 
       RowBox[{
        RowBox[{"1", "+", 
         RowBox[{"2", " ", "n"}], "-", 
         RowBox[{"2", " ", 
          RowBox[{"(", 
           RowBox[{
            RowBox[{"n", "[", "1", "]"}], "+", 
            RowBox[{"n", "[", "2", "]"}]}], ")"}]}], "-", 
         RowBox[{"n", "[", "3", "]"}], "-", 
         RowBox[{"n", "[", "4", "]"}]}], ",", 
        RowBox[{
         RowBox[{"n", "[", "3", "]"}], "-", 
         RowBox[{"n", "[", "4", "]"}]}], ",", "q"}], 
       "]"}]}]}]}]}]}]], "Output",
 CellChangeTimes->{
  3.9461045566095066`*^9, {3.9461046606627064`*^9, 3.9461046993786087`*^9}, 
   3.9461125461436615`*^9, 3.946112622023712*^9, {3.9461161672305336`*^9, 
   3.9461161745798397`*^9}, {3.9461194903776073`*^9, 
   3.9461195092668953`*^9}, {3.946119570338991*^9, 3.9461195803484783`*^9}, 
   3.946119649070574*^9, {3.9461198195990715`*^9, 3.946119829761959*^9}, 
   3.946121292522785*^9, 3.9461217305863533`*^9, 3.9461217642711525`*^9, {
   3.9463071347884464`*^9, 3.9463071468549557`*^9}, {3.946817819332052*^9, 
   3.946817831662163*^9}, 3.946818069819845*^9, 3.9468186688233376`*^9, 
   3.9468187785123425`*^9},
 CellLabel->"Out[33]=",ExpressionUUID->"ddd76c87-f24d-8845-961c-b1b732308c2a"]
}, Open  ]],

Cell[CellGroupData[{

Cell[BoxData[{
 RowBox[{
  RowBox[{
   RowBox[{"FQBressoudSumRHS", "[", 
    RowBox[{"N_", ",", "k_", ",", "i_"}], "]"}], ":=", " ", 
   RowBox[{"Sum", "[", 
    RowBox[{
     RowBox[{
      RowBox[{
       RowBox[{"(", 
        RowBox[{"-", "1"}], ")"}], "^", "r"}], " ", 
      RowBox[{"q", "^", 
       RowBox[{"(", 
        RowBox[{"r", 
         RowBox[{"(", 
          RowBox[{
           RowBox[{"k", " ", "r"}], " ", "+", "k", " ", "-", "i"}], ")"}]}], 
        ")"}]}], " ", 
      RowBox[{"qBinomial", "[", 
       RowBox[{
        RowBox[{
         RowBox[{"2", "N"}], "+", "k", "-", "i"}], ",", 
        RowBox[{"N", "-", 
         RowBox[{"k", " ", "r"}]}], ",", "q"}], "]"}]}], " ", ",", 
     RowBox[{"{", 
      RowBox[{"r", ",", 
       RowBox[{"-", "N"}], ",", "N"}], "}"}]}], "]"}]}], 
  ";"}], "\[IndentingNewLine]", 
 RowBox[{"FQBressoudSumRHS", "[", 
  RowBox[{"n", ",", "5", ",", "2"}], "]"}]}], "Input",
 CellChangeTimes->{{3.9461044380736294`*^9, 3.94610444497497*^9}, 
   3.946104518374687*^9, {3.946104551296564*^9, 3.946104695638113*^9}, {
   3.94611765594331*^9, 3.9461177076734657`*^9}, {3.946817828685522*^9, 
   3.9468178287323914`*^9}},
 CellLabel->"In[34]:=",ExpressionUUID->"0f02a6a4-da8d-2a48-b7aa-d17aed7c8a88"],

Cell[BoxData[
 RowBox[{
  UnderoverscriptBox["\[Sum]", 
   RowBox[{"r", "=", 
    RowBox[{"-", "n"}]}], "n"], 
  RowBox[{
   SuperscriptBox[
    RowBox[{"(", 
     RowBox[{"-", "1"}], ")"}], "r"], " ", 
   SuperscriptBox["q", 
    RowBox[{"r", " ", 
     RowBox[{"(", 
      RowBox[{"3", "+", 
       RowBox[{"5", " ", "r"}]}], ")"}]}]], " ", 
   RowBox[{"qBinomial", "[", 
    RowBox[{
     RowBox[{"3", "+", 
      RowBox[{"2", " ", "n"}]}], ",", 
     RowBox[{"n", "-", 
      RowBox[{"5", " ", "r"}]}], ",", "q"}], "]"}]}]}]], "Output",
 CellChangeTimes->{
  3.94610444939695*^9, {3.946104501155279*^9, 3.946104519622637*^9}, {
   3.9461046473162823`*^9, 3.946104700202778*^9}, 3.94611254617412*^9, 
   3.946112622061529*^9, {3.946116168286171*^9, 3.9461161755507545`*^9}, 
   3.9461194964382553`*^9, {3.9461195716111755`*^9, 3.946119581250269*^9}, 
   3.946119650805826*^9, {3.9461198215570316`*^9, 3.9461198304951744`*^9}, 
   3.9461212940053368`*^9, 3.946307151069063*^9, 3.946817834099205*^9, 
   3.9468180718561726`*^9, 3.9468186711287937`*^9, 3.9468187807495384`*^9},
 CellLabel->"Out[35]=",ExpressionUUID->"685e1a33-28df-4f48-8254-67ad640be7f4"]
}, Open  ]],

Cell[CellGroupData[{

Cell[BoxData[
 RowBox[{
  RowBox[{"(*", " ", 
   RowBox[{
    RowBox[{
     RowBox[{
     "Show", " ", "that", " ", "initial", " ", "conditions", " ", "match", 
      " ", "for", " ", "10"}], ">=", "N", ">=", "0"}], ",", " ", 
    RowBox[{"4", ">=", "k", ">=", "2"}], ",", " ", 
    RowBox[{
     RowBox[{"and", " ", "k"}], ">=", "i", ">=", "1"}]}], "  ", "*)"}], 
  RowBox[{"Table", "[", 
   RowBox[{
    RowBox[{"Expand", "[", 
     RowBox[{
      RowBox[{"(", 
       RowBox[{
        RowBox[{"FQBressoudSumLHS", "[", 
         RowBox[{"N", ",", "k", ",", "i"}], "]"}], "/.", 
        RowBox[{"Summ", "->", "Sum"}]}], ")"}], "-", " ", 
      RowBox[{"FQBressoudSumRHS", "[", 
       RowBox[{"N", ",", "k", ",", "i"}], "]"}]}], "]"}], ",", 
    RowBox[{"{", 
     RowBox[{"N", ",", "0", ",", "10"}], "}"}], ",", 
    RowBox[{"{", 
     RowBox[{"k", ",", "2", ",", "4"}], "}"}], ",", 
    RowBox[{"{", 
     RowBox[{"i", ",", "k"}], "}"}]}], "]"}]}]], "Input",
 CellChangeTimes->{{3.946104683061699*^9, 3.946104732360853*^9}, {
   3.9461048080571632`*^9, 3.9461048320413113`*^9}, {3.9461125403565636`*^9, 
   3.946112553151335*^9}, {3.9461127064315567`*^9, 3.94611270812064*^9}, {
   3.9461128535895424`*^9, 3.946112853787712*^9}, {3.9461134222894917`*^9, 
   3.9461134544588013`*^9}, {3.9461177360104713`*^9, 3.946117738971985*^9}, {
   3.9468151937685833`*^9, 3.9468151961432476`*^9}, {3.946817832542412*^9, 
   3.9468178359878826`*^9}, 3.9468183842516804`*^9},
 CellLabel->"In[36]:=",ExpressionUUID->"37a4f8a8-8ef8-fb4e-b112-7a729a512846"],

Cell[BoxData[
 RowBox[{"{", 
  RowBox[{
   RowBox[{"{", 
    RowBox[{
     RowBox[{"{", 
      RowBox[{"0", ",", "0"}], "}"}], ",", 
     RowBox[{"{", 
      RowBox[{"0", ",", "0", ",", "0"}], "}"}], ",", 
     RowBox[{"{", 
      RowBox[{"0", ",", "0", ",", "0", ",", "0"}], "}"}]}], "}"}], ",", 
   RowBox[{"{", 
    RowBox[{
     RowBox[{"{", 
      RowBox[{"0", ",", "0"}], "}"}], ",", 
     RowBox[{"{", 
      RowBox[{"0", ",", "0", ",", "0"}], "}"}], ",", 
     RowBox[{"{", 
      RowBox[{"0", ",", "0", ",", "0", ",", "0"}], "}"}]}], "}"}], ",", 
   RowBox[{"{", 
    RowBox[{
     RowBox[{"{", 
      RowBox[{"0", ",", "0"}], "}"}], ",", 
     RowBox[{"{", 
      RowBox[{"0", ",", "0", ",", "0"}], "}"}], ",", 
     RowBox[{"{", 
      RowBox[{"0", ",", "0", ",", "0", ",", "0"}], "}"}]}], "}"}], ",", 
   RowBox[{"{", 
    RowBox[{
     RowBox[{"{", 
      RowBox[{"0", ",", "0"}], "}"}], ",", 
     RowBox[{"{", 
      RowBox[{"0", ",", "0", ",", "0"}], "}"}], ",", 
     RowBox[{"{", 
      RowBox[{"0", ",", "0", ",", "0", ",", "0"}], "}"}]}], "}"}], ",", 
   RowBox[{"{", 
    RowBox[{
     RowBox[{"{", 
      RowBox[{"0", ",", "0"}], "}"}], ",", 
     RowBox[{"{", 
      RowBox[{"0", ",", "0", ",", "0"}], "}"}], ",", 
     RowBox[{"{", 
      RowBox[{"0", ",", "0", ",", "0", ",", "0"}], "}"}]}], "}"}], ",", 
   RowBox[{"{", 
    RowBox[{
     RowBox[{"{", 
      RowBox[{"0", ",", "0"}], "}"}], ",", 
     RowBox[{"{", 
      RowBox[{"0", ",", "0", ",", "0"}], "}"}], ",", 
     RowBox[{"{", 
      RowBox[{"0", ",", "0", ",", "0", ",", "0"}], "}"}]}], "}"}], ",", 
   RowBox[{"{", 
    RowBox[{
     RowBox[{"{", 
      RowBox[{"0", ",", "0"}], "}"}], ",", 
     RowBox[{"{", 
      RowBox[{"0", ",", "0", ",", "0"}], "}"}], ",", 
     RowBox[{"{", 
      RowBox[{"0", ",", "0", ",", "0", ",", "0"}], "}"}]}], "}"}], ",", 
   RowBox[{"{", 
    RowBox[{
     RowBox[{"{", 
      RowBox[{"0", ",", "0"}], "}"}], ",", 
     RowBox[{"{", 
      RowBox[{"0", ",", "0", ",", "0"}], "}"}], ",", 
     RowBox[{"{", 
      RowBox[{"0", ",", "0", ",", "0", ",", "0"}], "}"}]}], "}"}], ",", 
   RowBox[{"{", 
    RowBox[{
     RowBox[{"{", 
      RowBox[{"0", ",", "0"}], "}"}], ",", 
     RowBox[{"{", 
      RowBox[{"0", ",", "0", ",", "0"}], "}"}], ",", 
     RowBox[{"{", 
      RowBox[{"0", ",", "0", ",", "0", ",", "0"}], "}"}]}], "}"}], ",", 
   RowBox[{"{", 
    RowBox[{
     RowBox[{"{", 
      RowBox[{"0", ",", "0"}], "}"}], ",", 
     RowBox[{"{", 
      RowBox[{"0", ",", "0", ",", "0"}], "}"}], ",", 
     RowBox[{"{", 
      RowBox[{"0", ",", "0", ",", "0", ",", "0"}], "}"}]}], "}"}], ",", 
   RowBox[{"{", 
    RowBox[{
     RowBox[{"{", 
      RowBox[{"0", ",", "0"}], "}"}], ",", 
     RowBox[{"{", 
      RowBox[{"0", ",", "0", ",", "0"}], "}"}], ",", 
     RowBox[{"{", 
      RowBox[{"0", ",", "0", ",", "0", ",", "0"}], "}"}]}], "}"}]}], 
  "}"}]], "Output",
 CellChangeTimes->{
  3.9461047342187595`*^9, {3.946104811899143*^9, 3.946104825199934*^9}, 
   3.9461125464467773`*^9, 3.9461126045669365`*^9, {3.946112705131668*^9, 
   3.9461127087063465`*^9}, 3.946112855129156*^9, 3.9461134231696434`*^9, 
   3.946113454959444*^9, {3.946116169874838*^9, 3.9461161772698956`*^9}, {
   3.9461195019206524`*^9, 3.946119510693184*^9}, {3.9461195730680256`*^9, 
   3.946119583040085*^9}, 3.946119652425329*^9, {3.9461198224750633`*^9, 
   3.9461198338040524`*^9}, 3.946121295593668*^9, 3.946817839979948*^9, 
   3.9468180729741516`*^9, 3.9468186719465446`*^9, 3.9468187816362686`*^9},
 CellLabel->"Out[36]=",ExpressionUUID->"b904f38c-93e1-f44f-989d-7e298db38f3c"]
}, Open  ]]
}, Closed]],

Cell[CellGroupData[{

Cell["\<\
Berkovich-Uncu Bailey Theorem Application (only applicable when i=k and i=k-1 \
- Theorem 8.7 )\
\>", "Subsection",
 CellChangeTimes->{{3.9461124616477833`*^9, 3.946112477937252*^9}, {
   3.9461193501484737`*^9, 3.9461193726818523`*^9}, {3.946279480076086*^9, 
   3.9462794853204784`*^9}, 
   3.946376244325409*^9},ExpressionUUID->"d5043fc9-0294-bc4f-b5a9-\
494db2d50b1c"],

Cell[CellGroupData[{

Cell[BoxData[{
 RowBox[{
  RowBox[{
   RowBox[{"BUBaileyOfFQBressoudSumRHS", "[", 
    RowBox[{"N_", ",", "p_", ",", "k_", ",", "i_", ",", " ", "A_"}], "]"}], ":=",
    " ", 
   RowBox[{"Sum", "[", 
    RowBox[{
     RowBox[{
      RowBox[{
       RowBox[{"(", 
        RowBox[{"-", "1"}], ")"}], "^", "r"}], " ", 
      RowBox[{"q", "^", 
       RowBox[{"(", 
        RowBox[{
         RowBox[{"r", 
          RowBox[{"(", 
           RowBox[{
            RowBox[{"k", " ", "r"}], " ", "+", "k", " ", "-", "i"}], ")"}]}], 
         "+", " ", 
         RowBox[{"p", " ", 
          RowBox[{
           RowBox[{"(", 
            RowBox[{"k", " ", "r"}], ")"}], "^", "2"}]}], "+", 
         RowBox[{"A", " ", "p", " ", 
          RowBox[{"(", 
           RowBox[{"k", " ", "r"}], ")"}]}]}], ")"}]}], " ", 
      RowBox[{"qBinomial", "[", 
       RowBox[{
        RowBox[{
         RowBox[{"2", "N"}], "+", "k", "-", "i"}], ",", 
        RowBox[{"N", "-", 
         RowBox[{"k", " ", "r"}]}], ",", "q"}], "]"}]}], " ", ",", 
     RowBox[{"{", 
      RowBox[{"r", ",", 
       RowBox[{"-", "N"}], ",", "N"}], "}"}]}], "]"}]}], 
  ";"}], "\[IndentingNewLine]", 
 RowBox[{
  RowBox[{"BUBaileyOfFQBressoudSumRHS", "[", 
   RowBox[{"5", ",", "3", ",", "5", ",", "4", ",", "1"}], "]"}], "//", 
  "Expand"}]}], "Input",
 CellChangeTimes->{{3.9461124914848213`*^9, 3.9461125246227493`*^9}, {
  3.9461125963553085`*^9, 3.946112599374283*^9}, {3.946112717645151*^9, 
  3.9461127519685*^9}, {3.9461192524173737`*^9, 3.946119253471571*^9}, {
  3.946119303510105*^9, 3.946119324093088*^9}, {3.94611939285553*^9, 
  3.9461194106304893`*^9}, {3.9461212758340244`*^9, 3.946121286260065*^9}, {
  3.946122221125059*^9, 3.9461222615367336`*^9}},
 CellLabel->"In[37]:=",ExpressionUUID->"965d8407-2952-e448-99f1-6949c1168765"],

Cell[BoxData[
 RowBox[{"1", "+", "q", "+", 
  RowBox[{"2", " ", 
   SuperscriptBox["q", "2"]}], "+", 
  RowBox[{"3", " ", 
   SuperscriptBox["q", "3"]}], "+", 
  RowBox[{"5", " ", 
   SuperscriptBox["q", "4"]}], "+", 
  RowBox[{"7", " ", 
   SuperscriptBox["q", "5"]}], "+", 
  RowBox[{"10", " ", 
   SuperscriptBox["q", "6"]}], "+", 
  RowBox[{"12", " ", 
   SuperscriptBox["q", "7"]}], "+", 
  RowBox[{"16", " ", 
   SuperscriptBox["q", "8"]}], "+", 
  RowBox[{"19", " ", 
   SuperscriptBox["q", "9"]}], "+", 
  RowBox[{"23", " ", 
   SuperscriptBox["q", "10"]}], "+", 
  RowBox[{"25", " ", 
   SuperscriptBox["q", "11"]}], "+", 
  RowBox[{"29", " ", 
   SuperscriptBox["q", "12"]}], "+", 
  RowBox[{"30", " ", 
   SuperscriptBox["q", "13"]}], "+", 
  RowBox[{"32", " ", 
   SuperscriptBox["q", "14"]}], "+", 
  RowBox[{"32", " ", 
   SuperscriptBox["q", "15"]}], "+", 
  RowBox[{"32", " ", 
   SuperscriptBox["q", "16"]}], "+", 
  RowBox[{"30", " ", 
   SuperscriptBox["q", "17"]}], "+", 
  RowBox[{"29", " ", 
   SuperscriptBox["q", "18"]}], "+", 
  RowBox[{"25", " ", 
   SuperscriptBox["q", "19"]}], "+", 
  RowBox[{"23", " ", 
   SuperscriptBox["q", "20"]}], "+", 
  RowBox[{"19", " ", 
   SuperscriptBox["q", "21"]}], "+", 
  RowBox[{"16", " ", 
   SuperscriptBox["q", "22"]}], "+", 
  RowBox[{"12", " ", 
   SuperscriptBox["q", "23"]}], "+", 
  RowBox[{"10", " ", 
   SuperscriptBox["q", "24"]}], "+", 
  RowBox[{"7", " ", 
   SuperscriptBox["q", "25"]}], "+", 
  RowBox[{"5", " ", 
   SuperscriptBox["q", "26"]}], "+", 
  RowBox[{"3", " ", 
   SuperscriptBox["q", "27"]}], "+", 
  RowBox[{"2", " ", 
   SuperscriptBox["q", "28"]}], "+", 
  SuperscriptBox["q", "29"], "+", 
  SuperscriptBox["q", "30"], "-", 
  SuperscriptBox["q", "64"], "-", 
  SuperscriptBox["q", "65"], "-", 
  SuperscriptBox["q", "66"], "-", 
  SuperscriptBox["q", "67"], "-", 
  SuperscriptBox["q", "68"], "-", 
  SuperscriptBox["q", "69"], "-", 
  SuperscriptBox["q", "70"], "-", 
  SuperscriptBox["q", "71"], "-", 
  SuperscriptBox["q", "72"], "-", 
  SuperscriptBox["q", "73"], "-", 
  SuperscriptBox["q", "74"], "-", 
  SuperscriptBox["q", "96"]}]], "Output",
 CellChangeTimes->{{3.9461125256267757`*^9, 3.9461125464897175`*^9}, {
   3.946112711358717*^9, 3.9461127524845047`*^9}, {3.946119399918474*^9, 
   3.946119410952976*^9}, {3.946121276857855*^9, 3.9461212869766636`*^9}, {
   3.946122238263195*^9, 3.9461222622004566`*^9}, 3.9468178608155556`*^9, 
   3.9468180730119133`*^9, 3.9468186719777927`*^9, 3.9468187816831417`*^9},
 CellLabel->"Out[38]=",ExpressionUUID->"78979e27-b4a7-4d47-a10c-2c4a42065521"]
}, Open  ]],

Cell[BoxData[
 RowBox[{
  RowBox[{"BUBaileyFactor", "[", 
   RowBox[{"L_", ",", "r_", ",", " ", "A_"}], "]"}], ":=", " ", 
  RowBox[{
   RowBox[{"q", "^", 
    RowBox[{"(", 
     RowBox[{
      RowBox[{"r", "^", "2"}], "+", 
      RowBox[{"A", " ", "r"}]}], ")"}]}], " ", 
   RowBox[{
    RowBox[{
     RowBox[{"qPochhammer", "[", 
      RowBox[{"q", ",", "q", ",", 
       RowBox[{
        RowBox[{"2", "L"}], "+", "A"}]}], "]"}], "/", 
     RowBox[{"qPochhammer", "[", 
      RowBox[{"q", ",", "q", ",", 
       RowBox[{"L", "-", "r"}]}], "]"}]}], "/", 
    RowBox[{"qPochhammer", "[", 
     RowBox[{"q", ",", "q", ",", 
      RowBox[{
       RowBox[{"2", "r"}], "+", "A"}]}], "]"}]}]}]}]], "Input",
 CellChangeTimes->{{3.946112757876068*^9, 3.946112806067297*^9}, {
  3.9461194184744244`*^9, 3.946119442840908*^9}},
 CellLabel->"In[39]:=",ExpressionUUID->"8e5b6f05-c953-0446-9dd2-03387b5cd9f3"],

Cell[BoxData[
 RowBox[{
  RowBox[{
   RowBox[{"summationBoundsM", "[", 
    RowBox[{"N_", ",", "p_"}], "]"}], ":=", " ", 
   RowBox[{
    RowBox[{"If", "[", 
     RowBox[{
      RowBox[{"p", "!=", "1"}], ",", " ", 
      RowBox[{"Table", "[", 
       RowBox[{
        RowBox[{"{", 
         RowBox[{
          RowBox[{"m", "[", "i", "]"}], ",", "0", ",", 
          RowBox[{"m", "[", 
           RowBox[{"i", "+", "1"}], "]"}]}], "}"}], ",", 
        RowBox[{"{", 
         RowBox[{"i", ",", "p", ",", "1", ",", 
          RowBox[{"-", "1"}]}], "}"}]}], "]"}], ",", 
      RowBox[{"{", 
       RowBox[{"{", 
        RowBox[{
         RowBox[{"m", "[", "1", "]"}], ",", "0", ",", "N"}], "}"}], "}"}]}], 
     "]"}], "/.", 
    RowBox[{
     RowBox[{"m", "[", 
      RowBox[{"p", "+", "1"}], "]"}], "->", "N"}]}]}], ";"}]], "Input",
 CellChangeTimes->{{3.946112821103302*^9, 3.9461128444519672`*^9}, {
  3.9461128835878315`*^9, 3.946112890688574*^9}, {3.9461132216719513`*^9, 
  3.946113234297512*^9}, {3.9461143442392197`*^9, 3.9461143493671417`*^9}, {
  3.946114384776266*^9, 3.9461144055212536`*^9}, {3.946114575874357*^9, 
  3.9461145765611*^9}, {3.946115051970278*^9, 3.9461150553761253`*^9}, {
  3.9461151841881657`*^9, 3.9461151875201797`*^9}},
 CellLabel->"In[40]:=",ExpressionUUID->"b6443a4b-6860-5a4d-9758-133d46a6db15"],

Cell[CellGroupData[{

Cell[BoxData[
 RowBox[{"summationBoundsM", "[", 
  RowBox[{"N", ",", "2"}], "]"}]], "Input",
 CellChangeTimes->{{3.946113205806036*^9, 3.9461132107033043`*^9}},
 CellLabel->"In[41]:=",ExpressionUUID->"d240d3aa-b073-ac46-8f65-6eb20dca574e"],

Cell[BoxData[
 RowBox[{"{", 
  RowBox[{
   RowBox[{"{", 
    RowBox[{
     RowBox[{"m", "[", "2", "]"}], ",", "0", ",", "N"}], "}"}], ",", 
   RowBox[{"{", 
    RowBox[{
     RowBox[{"m", "[", "1", "]"}], ",", "0", ",", 
     RowBox[{"m", "[", "2", "]"}]}], "}"}]}], "}"}]], "Output",
 CellChangeTimes->{3.946114407209921*^9, 3.9461145785349903`*^9, 
  3.946119452989504*^9, 3.9468178662558327`*^9, 3.946818073043167*^9, 
  3.946818672009037*^9, 3.946818781705282*^9},
 CellLabel->"Out[41]=",ExpressionUUID->"f5c37356-79a2-8140-9e23-bc72c5d4093e"]
}, Open  ]],

Cell[BoxData[
 RowBox[{
  RowBox[{"BUBaileyOfFQBressoudSumLHS", "[", 
   RowBox[{"N_", ",", "p_", ",", "k_", ",", "i_"}], "]"}], ":=", " ", 
  RowBox[{"Module", "[", 
   RowBox[{
    RowBox[{"{", "f", "}"}], ",", "\[IndentingNewLine]", 
    RowBox[{
     RowBox[{"If", "[", " ", 
      RowBox[{
       RowBox[{"p", "==", "1"}], ",", "\[IndentingNewLine]", 
       RowBox[{
        RowBox[{"f", "=", 
         RowBox[{
          RowBox[{"BUBaileyFactor", "[", 
           RowBox[{"N", ",", 
            RowBox[{"m", "[", "1", "]"}], ",", 
            RowBox[{"k", "-", "i"}]}], "]"}], " ", 
          RowBox[{"FQBressoudSumLHS", "[", 
           RowBox[{
            RowBox[{"m", "[", "1", "]"}], ",", "k", ",", "i"}], "]"}]}]}], 
        ";"}], "\[IndentingNewLine]", ",", "\[IndentingNewLine]", 
       RowBox[{
        RowBox[{"f", "=", " ", 
         RowBox[{"FQBressoudSumLHS", "[", 
          RowBox[{
           RowBox[{"m", "[", "1", "]"}], ",", "k", ",", "i"}], "]"}]}], ";", 
        "\[IndentingNewLine]", 
        RowBox[{"Do", "[", 
         RowBox[{
          RowBox[{"f", "=", 
           RowBox[{
            RowBox[{"BUBaileyFactor", "[", 
             RowBox[{
              RowBox[{"m", "[", 
               RowBox[{"j", "+", "1"}], "]"}], ",", 
              RowBox[{"m", "[", "j", "]"}], ",", 
              RowBox[{"k", "-", "i"}]}], "]"}], " ", "f"}]}], ",", 
          RowBox[{"{", 
           RowBox[{"j", ",", "1", ",", "p"}], "}"}]}], "]"}], ";"}]}], 
      "\[IndentingNewLine]", "]"}], ";", "\[IndentingNewLine]", 
     RowBox[{
      RowBox[{"MySum", "[", 
       RowBox[{
        RowBox[{"f", "/.", 
         RowBox[{
          RowBox[{"m", "[", 
           RowBox[{"p", "+", "1"}], "]"}], "->", "N"}]}], ",", " ", 
        RowBox[{"summationBoundsM", "[", 
         RowBox[{"N", ",", "p"}], "]"}]}], "]"}], "/.", 
      RowBox[{"Summ", "->", "Sum"}]}]}]}], "\[IndentingNewLine]", 
   "]"}]}]], "Input",
 CellChangeTimes->{{3.946114011609152*^9, 3.9461141507172413`*^9}, {
   3.946114235596796*^9, 3.946114319626875*^9}, {3.946114425171749*^9, 
   3.946114425888323*^9}, {3.946114478321745*^9, 3.946114548149044*^9}, {
   3.946114759766945*^9, 3.946114804970585*^9}, 3.9461152177435837`*^9, {
   3.9461194569889545`*^9, 3.946119485438053*^9}, {3.946121057015354*^9, 
   3.9461210580190964`*^9}, {3.9461218834538937`*^9, 3.94612188926198*^9}, {
   3.9468178695647507`*^9, 3.946817870266474*^9}},
 CellLabel->"In[42]:=",ExpressionUUID->"67192736-0a31-7446-8c83-60ffe0428bd7"],

Cell[CellGroupData[{

Cell[BoxData[
 RowBox[{
  RowBox[{"(*", " ", 
   RowBox[{
    RowBox[{
     RowBox[{
     "Show", " ", "that", " ", "initial", " ", "conditions", " ", "match", 
      " ", "for", " ", "5"}], ">=", "N", ">=", "0"}], ",", " ", 
    RowBox[{"5", ">=", "p", ">=", "1"}], ",", " ", 
    RowBox[{"5", ">=", "k", ">=", "2"}], ",", " ", 
    RowBox[{
     RowBox[{"and", " ", "k"}], ">=", "i", ">=", "1"}]}], "  ", "*)"}], 
  RowBox[{
   RowBox[{"Table", "[", 
    RowBox[{
     RowBox[{
      RowBox[{"BUBaileyOfFQBressoudSumLHS", "[", 
       RowBox[{"NN", ",", "pp", ",", "kk", ",", "ii"}], "]"}], "-", 
      RowBox[{"BUBaileyOfFQBressoudSumRHS", "[", 
       RowBox[{"NN", ",", "pp", ",", "kk", ",", "ii", ",", 
        RowBox[{"kk", "-", "ii"}]}], "]"}]}], ",", 
     RowBox[{"{", 
      RowBox[{"NN", ",", "0", ",", "5"}], "}"}], ",", 
     RowBox[{"{", 
      RowBox[{"pp", ",", "5"}], "}"}], ",", 
     RowBox[{"{", 
      RowBox[{"kk", ",", "2", ",", "5"}], "}"}], ",", 
     RowBox[{"{", 
      RowBox[{"ii", ",", 
       RowBox[{"kk", "-", "1"}], ",", "kk"}], "}"}]}], "]"}], "//", 
   "Simplify"}]}]], "Input",
 CellChangeTimes->{{3.946114586868389*^9, 3.9461146819254456`*^9}, {
  3.946114784711632*^9, 3.9461147913085957`*^9}, {3.946114873211958*^9, 
  3.946114921052887*^9}, {3.946115070028677*^9, 3.9461151114441833`*^9}, {
  3.9461152326477814`*^9, 3.946115249228113*^9}, {3.9461153272106*^9, 
  3.946115403286381*^9}, {3.9461211181875896`*^9, 3.9461211434957256`*^9}, {
  3.946121175184494*^9, 3.946121175342119*^9}, {3.9461212319595623`*^9, 
  3.946121245794731*^9}, {3.946121468210499*^9, 3.9461214682949944`*^9}, {
  3.946121684101082*^9, 3.9461217134502697`*^9}, {3.9461217769614887`*^9, 
  3.9461218335441017`*^9}, {3.946121897876528*^9, 3.946121913577881*^9}, {
  3.9461220746552296`*^9, 3.946122116315529*^9}, {3.9461221607602005`*^9, 
  3.9461221607914295`*^9}, {3.9461222427363815`*^9, 3.9461222720165024`*^9}, {
  3.9468183875217285`*^9, 3.946818398787945*^9}, {3.946818430134388*^9, 
  3.9468184302289314`*^9}},
 CellLabel->"In[43]:=",ExpressionUUID->"11bd8040-8166-8e45-b7a2-62630b332242"],

Cell[BoxData[
 RowBox[{"{", 
  RowBox[{
   RowBox[{"{", 
    RowBox[{
     RowBox[{"{", 
      RowBox[{
       RowBox[{"{", 
        RowBox[{"0", ",", "0"}], "}"}], ",", 
       RowBox[{"{", 
        RowBox[{"0", ",", "0"}], "}"}], ",", 
       RowBox[{"{", 
        RowBox[{"0", ",", "0"}], "}"}], ",", 
       RowBox[{"{", 
        RowBox[{"0", ",", "0"}], "}"}]}], "}"}], ",", 
     RowBox[{"{", 
      RowBox[{
       RowBox[{"{", 
        RowBox[{"0", ",", "0"}], "}"}], ",", 
       RowBox[{"{", 
        RowBox[{"0", ",", "0"}], "}"}], ",", 
       RowBox[{"{", 
        RowBox[{"0", ",", "0"}], "}"}], ",", 
       RowBox[{"{", 
        RowBox[{"0", ",", "0"}], "}"}]}], "}"}], ",", 
     RowBox[{"{", 
      RowBox[{
       RowBox[{"{", 
        RowBox[{"0", ",", "0"}], "}"}], ",", 
       RowBox[{"{", 
        RowBox[{"0", ",", "0"}], "}"}], ",", 
       RowBox[{"{", 
        RowBox[{"0", ",", "0"}], "}"}], ",", 
       RowBox[{"{", 
        RowBox[{"0", ",", "0"}], "}"}]}], "}"}], ",", 
     RowBox[{"{", 
      RowBox[{
       RowBox[{"{", 
        RowBox[{"0", ",", "0"}], "}"}], ",", 
       RowBox[{"{", 
        RowBox[{"0", ",", "0"}], "}"}], ",", 
       RowBox[{"{", 
        RowBox[{"0", ",", "0"}], "}"}], ",", 
       RowBox[{"{", 
        RowBox[{"0", ",", "0"}], "}"}]}], "}"}], ",", 
     RowBox[{"{", 
      RowBox[{
       RowBox[{"{", 
        RowBox[{"0", ",", "0"}], "}"}], ",", 
       RowBox[{"{", 
        RowBox[{"0", ",", "0"}], "}"}], ",", 
       RowBox[{"{", 
        RowBox[{"0", ",", "0"}], "}"}], ",", 
       RowBox[{"{", 
        RowBox[{"0", ",", "0"}], "}"}]}], "}"}]}], "}"}], ",", 
   RowBox[{"{", 
    RowBox[{
     RowBox[{"{", 
      RowBox[{
       RowBox[{"{", 
        RowBox[{"0", ",", "0"}], "}"}], ",", 
       RowBox[{"{", 
        RowBox[{"0", ",", "0"}], "}"}], ",", 
       RowBox[{"{", 
        RowBox[{"0", ",", "0"}], "}"}], ",", 
       RowBox[{"{", 
        RowBox[{"0", ",", "0"}], "}"}]}], "}"}], ",", 
     RowBox[{"{", 
      RowBox[{
       RowBox[{"{", 
        RowBox[{"0", ",", "0"}], "}"}], ",", 
       RowBox[{"{", 
        RowBox[{"0", ",", "0"}], "}"}], ",", 
       RowBox[{"{", 
        RowBox[{"0", ",", "0"}], "}"}], ",", 
       RowBox[{"{", 
        RowBox[{"0", ",", "0"}], "}"}]}], "}"}], ",", 
     RowBox[{"{", 
      RowBox[{
       RowBox[{"{", 
        RowBox[{"0", ",", "0"}], "}"}], ",", 
       RowBox[{"{", 
        RowBox[{"0", ",", "0"}], "}"}], ",", 
       RowBox[{"{", 
        RowBox[{"0", ",", "0"}], "}"}], ",", 
       RowBox[{"{", 
        RowBox[{"0", ",", "0"}], "}"}]}], "}"}], ",", 
     RowBox[{"{", 
      RowBox[{
       RowBox[{"{", 
        RowBox[{"0", ",", "0"}], "}"}], ",", 
       RowBox[{"{", 
        RowBox[{"0", ",", "0"}], "}"}], ",", 
       RowBox[{"{", 
        RowBox[{"0", ",", "0"}], "}"}], ",", 
       RowBox[{"{", 
        RowBox[{"0", ",", "0"}], "}"}]}], "}"}], ",", 
     RowBox[{"{", 
      RowBox[{
       RowBox[{"{", 
        RowBox[{"0", ",", "0"}], "}"}], ",", 
       RowBox[{"{", 
        RowBox[{"0", ",", "0"}], "}"}], ",", 
       RowBox[{"{", 
        RowBox[{"0", ",", "0"}], "}"}], ",", 
       RowBox[{"{", 
        RowBox[{"0", ",", "0"}], "}"}]}], "}"}]}], "}"}], ",", 
   RowBox[{"{", 
    RowBox[{
     RowBox[{"{", 
      RowBox[{
       RowBox[{"{", 
        RowBox[{"0", ",", "0"}], "}"}], ",", 
       RowBox[{"{", 
        RowBox[{"0", ",", "0"}], "}"}], ",", 
       RowBox[{"{", 
        RowBox[{"0", ",", "0"}], "}"}], ",", 
       RowBox[{"{", 
        RowBox[{"0", ",", "0"}], "}"}]}], "}"}], ",", 
     RowBox[{"{", 
      RowBox[{
       RowBox[{"{", 
        RowBox[{"0", ",", "0"}], "}"}], ",", 
       RowBox[{"{", 
        RowBox[{"0", ",", "0"}], "}"}], ",", 
       RowBox[{"{", 
        RowBox[{"0", ",", "0"}], "}"}], ",", 
       RowBox[{"{", 
        RowBox[{"0", ",", "0"}], "}"}]}], "}"}], ",", 
     RowBox[{"{", 
      RowBox[{
       RowBox[{"{", 
        RowBox[{"0", ",", "0"}], "}"}], ",", 
       RowBox[{"{", 
        RowBox[{"0", ",", "0"}], "}"}], ",", 
       RowBox[{"{", 
        RowBox[{"0", ",", "0"}], "}"}], ",", 
       RowBox[{"{", 
        RowBox[{"0", ",", "0"}], "}"}]}], "}"}], ",", 
     RowBox[{"{", 
      RowBox[{
       RowBox[{"{", 
        RowBox[{"0", ",", "0"}], "}"}], ",", 
       RowBox[{"{", 
        RowBox[{"0", ",", "0"}], "}"}], ",", 
       RowBox[{"{", 
        RowBox[{"0", ",", "0"}], "}"}], ",", 
       RowBox[{"{", 
        RowBox[{"0", ",", "0"}], "}"}]}], "}"}], ",", 
     RowBox[{"{", 
      RowBox[{
       RowBox[{"{", 
        RowBox[{"0", ",", "0"}], "}"}], ",", 
       RowBox[{"{", 
        RowBox[{"0", ",", "0"}], "}"}], ",", 
       RowBox[{"{", 
        RowBox[{"0", ",", "0"}], "}"}], ",", 
       RowBox[{"{", 
        RowBox[{"0", ",", "0"}], "}"}]}], "}"}]}], "}"}], ",", 
   RowBox[{"{", 
    RowBox[{
     RowBox[{"{", 
      RowBox[{
       RowBox[{"{", 
        RowBox[{"0", ",", "0"}], "}"}], ",", 
       RowBox[{"{", 
        RowBox[{"0", ",", "0"}], "}"}], ",", 
       RowBox[{"{", 
        RowBox[{"0", ",", "0"}], "}"}], ",", 
       RowBox[{"{", 
        RowBox[{"0", ",", "0"}], "}"}]}], "}"}], ",", 
     RowBox[{"{", 
      RowBox[{
       RowBox[{"{", 
        RowBox[{"0", ",", "0"}], "}"}], ",", 
       RowBox[{"{", 
        RowBox[{"0", ",", "0"}], "}"}], ",", 
       RowBox[{"{", 
        RowBox[{"0", ",", "0"}], "}"}], ",", 
       RowBox[{"{", 
        RowBox[{"0", ",", "0"}], "}"}]}], "}"}], ",", 
     RowBox[{"{", 
      RowBox[{
       RowBox[{"{", 
        RowBox[{"0", ",", "0"}], "}"}], ",", 
       RowBox[{"{", 
        RowBox[{"0", ",", "0"}], "}"}], ",", 
       RowBox[{"{", 
        RowBox[{"0", ",", "0"}], "}"}], ",", 
       RowBox[{"{", 
        RowBox[{"0", ",", "0"}], "}"}]}], "}"}], ",", 
     RowBox[{"{", 
      RowBox[{
       RowBox[{"{", 
        RowBox[{"0", ",", "0"}], "}"}], ",", 
       RowBox[{"{", 
        RowBox[{"0", ",", "0"}], "}"}], ",", 
       RowBox[{"{", 
        RowBox[{"0", ",", "0"}], "}"}], ",", 
       RowBox[{"{", 
        RowBox[{"0", ",", "0"}], "}"}]}], "}"}], ",", 
     RowBox[{"{", 
      RowBox[{
       RowBox[{"{", 
        RowBox[{"0", ",", "0"}], "}"}], ",", 
       RowBox[{"{", 
        RowBox[{"0", ",", "0"}], "}"}], ",", 
       RowBox[{"{", 
        RowBox[{"0", ",", "0"}], "}"}], ",", 
       RowBox[{"{", 
        RowBox[{"0", ",", "0"}], "}"}]}], "}"}]}], "}"}], ",", 
   RowBox[{"{", 
    RowBox[{
     RowBox[{"{", 
      RowBox[{
       RowBox[{"{", 
        RowBox[{"0", ",", "0"}], "}"}], ",", 
       RowBox[{"{", 
        RowBox[{"0", ",", "0"}], "}"}], ",", 
       RowBox[{"{", 
        RowBox[{"0", ",", "0"}], "}"}], ",", 
       RowBox[{"{", 
        RowBox[{"0", ",", "0"}], "}"}]}], "}"}], ",", 
     RowBox[{"{", 
      RowBox[{
       RowBox[{"{", 
        RowBox[{"0", ",", "0"}], "}"}], ",", 
       RowBox[{"{", 
        RowBox[{"0", ",", "0"}], "}"}], ",", 
       RowBox[{"{", 
        RowBox[{"0", ",", "0"}], "}"}], ",", 
       RowBox[{"{", 
        RowBox[{"0", ",", "0"}], "}"}]}], "}"}], ",", 
     RowBox[{"{", 
      RowBox[{
       RowBox[{"{", 
        RowBox[{"0", ",", "0"}], "}"}], ",", 
       RowBox[{"{", 
        RowBox[{"0", ",", "0"}], "}"}], ",", 
       RowBox[{"{", 
        RowBox[{"0", ",", "0"}], "}"}], ",", 
       RowBox[{"{", 
        RowBox[{"0", ",", "0"}], "}"}]}], "}"}], ",", 
     RowBox[{"{", 
      RowBox[{
       RowBox[{"{", 
        RowBox[{"0", ",", "0"}], "}"}], ",", 
       RowBox[{"{", 
        RowBox[{"0", ",", "0"}], "}"}], ",", 
       RowBox[{"{", 
        RowBox[{"0", ",", "0"}], "}"}], ",", 
       RowBox[{"{", 
        RowBox[{"0", ",", "0"}], "}"}]}], "}"}], ",", 
     RowBox[{"{", 
      RowBox[{
       RowBox[{"{", 
        RowBox[{"0", ",", "0"}], "}"}], ",", 
       RowBox[{"{", 
        RowBox[{"0", ",", "0"}], "}"}], ",", 
       RowBox[{"{", 
        RowBox[{"0", ",", "0"}], "}"}], ",", 
       RowBox[{"{", 
        RowBox[{"0", ",", "0"}], "}"}]}], "}"}]}], "}"}], ",", 
   RowBox[{"{", 
    RowBox[{
     RowBox[{"{", 
      RowBox[{
       RowBox[{"{", 
        RowBox[{"0", ",", "0"}], "}"}], ",", 
       RowBox[{"{", 
        RowBox[{"0", ",", "0"}], "}"}], ",", 
       RowBox[{"{", 
        RowBox[{"0", ",", "0"}], "}"}], ",", 
       RowBox[{"{", 
        RowBox[{"0", ",", "0"}], "}"}]}], "}"}], ",", 
     RowBox[{"{", 
      RowBox[{
       RowBox[{"{", 
        RowBox[{"0", ",", "0"}], "}"}], ",", 
       RowBox[{"{", 
        RowBox[{"0", ",", "0"}], "}"}], ",", 
       RowBox[{"{", 
        RowBox[{"0", ",", "0"}], "}"}], ",", 
       RowBox[{"{", 
        RowBox[{"0", ",", "0"}], "}"}]}], "}"}], ",", 
     RowBox[{"{", 
      RowBox[{
       RowBox[{"{", 
        RowBox[{"0", ",", "0"}], "}"}], ",", 
       RowBox[{"{", 
        RowBox[{"0", ",", "0"}], "}"}], ",", 
       RowBox[{"{", 
        RowBox[{"0", ",", "0"}], "}"}], ",", 
       RowBox[{"{", 
        RowBox[{"0", ",", "0"}], "}"}]}], "}"}], ",", 
     RowBox[{"{", 
      RowBox[{
       RowBox[{"{", 
        RowBox[{"0", ",", "0"}], "}"}], ",", 
       RowBox[{"{", 
        RowBox[{"0", ",", "0"}], "}"}], ",", 
       RowBox[{"{", 
        RowBox[{"0", ",", "0"}], "}"}], ",", 
       RowBox[{"{", 
        RowBox[{"0", ",", "0"}], "}"}]}], "}"}], ",", 
     RowBox[{"{", 
      RowBox[{
       RowBox[{"{", 
        RowBox[{"0", ",", "0"}], "}"}], ",", 
       RowBox[{"{", 
        RowBox[{"0", ",", "0"}], "}"}], ",", 
       RowBox[{"{", 
        RowBox[{"0", ",", "0"}], "}"}], ",", 
       RowBox[{"{", 
        RowBox[{"0", ",", "0"}], "}"}]}], "}"}]}], "}"}]}], "}"}]], "Output",
 CellChangeTimes->{{3.946115065738186*^9, 3.9461150767987957`*^9}, 
   3.946115129509466*^9, {3.946115225730179*^9, 3.9461152538777866`*^9}, 
   3.9461153471131973`*^9, {3.9461153811532097`*^9, 3.946115410446352*^9}, {
   3.9461211591792793`*^9, 3.946121179935173*^9}, 3.946121235987236*^9, 
   3.946121281850256*^9, 3.946121466273924*^9, {3.9461216752188606`*^9, 
   3.9461216852196255`*^9}, 3.946121718957094*^9, {3.9461217735921917`*^9, 
   3.9461218351739635`*^9}, {3.946121902112316*^9, 3.9461219141305904`*^9}, {
   3.946122075742134*^9, 3.946122128438074*^9}, 3.9461221686472454`*^9, {
   3.946122252247444*^9, 3.946122276476372*^9}, 3.9468178858455887`*^9, 
   3.946818077445135*^9, 3.9468186764371204`*^9, 3.9468187860249996`*^9},
 CellLabel->"Out[43]=",ExpressionUUID->"8034bbb6-291d-194c-a27e-7df93392aa4c"]
}, Open  ]]
}, Closed]]
}, Closed]],

Cell[CellGroupData[{

Cell["The Conjectural Bressoud Sums", "Section",
 CellChangeTimes->{{3.9461038451118336`*^9, 3.9461038574787464`*^9}, {
   3.946103896339611*^9, 3.946103926392479*^9}, 3.9461043746501007`*^9, {
   3.9461124394609737`*^9, 3.946112439687174*^9}, {3.946115936613697*^9, 
   3.9461159455059834`*^9}, {3.9461223634664135`*^9, 
   3.9461223686404743`*^9}, {3.9462795009104347`*^9, 
   3.946279506369793*^9}},ExpressionUUID->"83a94a59-7397-6040-8e66-\
dc4a2dcec969"],

Cell[CellGroupData[{

Cell["Conjecture 1.6   (Recall k>=2)", "Subsection",
 CellChangeTimes->{{3.94611244270578*^9, 3.9461124555809193`*^9}, {
   3.9461135486509705`*^9, 3.9461135518573246`*^9}, 3.946122371862936*^9, 
   3.94627950327804*^9},ExpressionUUID->"f0afef4a-5688-0047-8277-\
1ae48b1db09f"],

Cell[BoxData[
 RowBox[{
  RowBox[{
   RowBox[{"LUBressoudSumLHS", "[", 
    RowBox[{"N_", ",", "k_", ",", "i_"}], "]"}], ":=", " ", 
   RowBox[{"MySum", "[", 
    RowBox[{
     RowBox[{
      RowBox[{"q", "^", 
       RowBox[{"sumCount", "[", 
        RowBox[{"k", ",", "i"}], "]"}]}], " ", 
      RowBox[{"Product", "[", 
       RowBox[{
        RowBox[{"q1Binomial", "[", 
         RowBox[{
          RowBox[{
           RowBox[{"2", "N"}], " ", "-", " ", 
           RowBox[{"2", 
            RowBox[{"Sum", "[", 
             RowBox[{
              RowBox[{"n", "[", "jj", "]"}], ",", 
              RowBox[{"{", 
               RowBox[{"jj", ",", 
                RowBox[{"j", "-", "1"}]}], "}"}]}], "]"}]}], "-", 
           RowBox[{"n", "[", "j", "]"}], "-", 
           RowBox[{"n", "[", 
            RowBox[{"j", "+", "1"}], "]"}], "-", 
           RowBox[{"2", 
            RowBox[{"Max", "[", 
             RowBox[{
              RowBox[{"j", "-", "i", "+", "1"}], ",", "0"}], "]"}]}]}], ",", 
          RowBox[{
           RowBox[{"n", "[", "j", "]"}], "-", 
           RowBox[{"n", "[", 
            RowBox[{"j", "+", "1"}], "]"}]}], ",", "q"}], "]"}], ",", 
        RowBox[{"{", 
         RowBox[{"j", ",", 
          RowBox[{"k", "-", "2"}]}], "}"}]}], "]"}], 
      RowBox[{"q1Binomial", "[", 
       RowBox[{
        RowBox[{"N", "-", 
         RowBox[{"Sum", "[", 
          RowBox[{
           RowBox[{"n", "[", "jj", "]"}], ",", 
           RowBox[{"{", 
            RowBox[{"jj", ",", 
             RowBox[{"k", "-", "2"}]}], "}"}]}], "]"}], "-", "k", "+", "i"}], 
        ",", 
        RowBox[{"n", "[", 
         RowBox[{"k", "-", "1"}], "]"}], ",", 
        RowBox[{"q", "^", "2"}]}], "]"}]}], ",", 
     RowBox[{"summationBounds", "[", 
      RowBox[{"N", ",", "k"}], "]"}]}], "]"}]}], ";"}]], "Input",
 CellChangeTimes->CompressedData["
1:eJxTTMoPSmViYGAQBWIQHWN5t3lG2lvHHqHaThBdUxjbD6J5VvhNBNFznhtu
B9E3jhUcBtE6908eB9EabRnnQLQI+6urYPUtuXdBtMH/rFcgOuWM8FsQvUZC
rWAekD6Tta4QRO9g9q4D0Rb3PzWB6BmPHOvnA2mBlRvAtISOyg4QPaf++24Q
PSF96VEQbcIYfQIsLxZ8D0Tveb8bTN+5oPAXRHMILPsHonP2S05eCKQTXrye
A6I72AO+BaQD7ck2+w6iM9I5P30A0g5BHJ9BtMX30JyPQNrmWgSYFlnhXgOi
FTQ8wXQL6/U7n4H0DatbYHqOyrrXIPqMvNAbEB0zZafuVyAdsb9bD0QDAMu1
tjg=
  "],
 CellLabel->"In[44]:=",ExpressionUUID->"e3e939f4-ba2e-3741-a469-3b1a8e0c5762"],

Cell[BoxData[
 RowBox[{
  RowBox[{
   RowBox[{"LUBressodSumRHS", "[", 
    RowBox[{"N_", ",", "k_", ",", "i_"}], "]"}], ":=", " ", 
   RowBox[{"Sum", "[", 
    RowBox[{
     RowBox[{
      RowBox[{
       RowBox[{"(", 
        RowBox[{"-", "1"}], ")"}], "^", "r"}], " ", 
      RowBox[{"q", "^", 
       RowBox[{"(", "  ", 
        RowBox[{"r", 
         RowBox[{"(", 
          RowBox[{
           RowBox[{"k", " ", "r"}], " ", "+", "k", " ", "-", "i"}], ")"}]}], 
        " ", ")"}]}], " ", 
      RowBox[{"qBinomial", "[", 
       RowBox[{
        RowBox[{"2", "N"}], ",", 
        RowBox[{"N", "-", 
         RowBox[{"k", " ", "r"}], " ", "+", " ", 
         RowBox[{
          RowBox[{"(", 
           RowBox[{"k", "-", "i"}], ")"}], 
          RowBox[{
           RowBox[{"(", 
            RowBox[{
             RowBox[{
              RowBox[{"(", 
               RowBox[{"-", "1"}], ")"}], "^", "r"}], "-", "1"}], ")"}], "/", 
           "2"}]}]}], ",", "q"}], "]"}]}], " ", ",", 
     RowBox[{"{", 
      RowBox[{"r", ",", 
       RowBox[{"-", "N"}], ",", "N"}], "}"}]}], "]"}]}], ";"}]], "Input",
 CellChangeTimes->{{3.9461044380736294`*^9, 3.94610444497497*^9}, 
   3.946104518374687*^9, {3.946104551296564*^9, 3.946104695638113*^9}, {
   3.946115998345476*^9, 3.9461160272299767`*^9}, {3.946116121879257*^9, 
   3.9461161232136955`*^9}, {3.9461181447614746`*^9, 3.946118148106739*^9}, {
   3.9461225077677536`*^9, 3.9461225969130077`*^9}, {3.9461226353085785`*^9, 
   3.9461226594452267`*^9}, {3.9468101139887447`*^9, 
   3.9468101175290527`*^9}, {3.9468102664822636`*^9, 3.946810266566778*^9}, {
   3.94681034176371*^9, 3.946810341848341*^9}, {3.9468152098871574`*^9, 
   3.9468152099652824`*^9}, {3.946817915452017*^9, 3.9468179156304665`*^9}},
 CellLabel->"In[45]:=",ExpressionUUID->"a0bf31c4-bf7d-6f49-a98b-28c2ec61abe4"],

Cell[CellGroupData[{

Cell[BoxData[
 RowBox[{
  RowBox[{"(*", " ", 
   RowBox[{
    RowBox[{
     RowBox[{
     "Show", " ", "that", " ", "initial", " ", "conditions", " ", "match", 
      " ", "for", " ", "10"}], ">=", "N", ">=", "0"}], ",", " ", 
    RowBox[{"4", ">=", "k", ">=", "2"}], ",", " ", 
    RowBox[{
     RowBox[{"and", " ", "k"}], ">=", "i", ">=", "1"}]}], "  ", "*)"}], 
  RowBox[{"Table", "[", 
   RowBox[{
    RowBox[{"Expand", "[", 
     RowBox[{
      RowBox[{"(", 
       RowBox[{
        RowBox[{
         StyleBox["LUBressoudSumLHS",
          FontWeight->"Bold"], "[", 
         RowBox[{"N", ",", "k", ",", "i"}], "]"}], "/.", 
        RowBox[{"{", 
         RowBox[{"Summ", "->", "Sum"}], "}"}]}], ")"}], "-", " ", 
      RowBox[{"LUBressodSumRHS", "[", 
       RowBox[{"N", ",", "k", ",", "i"}], "]"}]}], "]"}], ",", 
    RowBox[{"{", 
     RowBox[{"N", ",", "0", ",", "10"}], "}"}], ",", 
    RowBox[{"{", 
     RowBox[{"k", ",", "2", ",", "4"}], "}"}], ",", 
    RowBox[{"{", 
     RowBox[{"i", ",", "k"}], "}"}]}], "]"}]}]], "Input",
 CellChangeTimes->{{3.946104683061699*^9, 3.946104732360853*^9}, {
   3.9461048080571632`*^9, 3.9461048320413113`*^9}, {3.9461125403565636`*^9, 
   3.946112553151335*^9}, {3.9461127064315567`*^9, 3.94611270812064*^9}, {
   3.9461128535895424`*^9, 3.946112853787712*^9}, {3.9461134222894917`*^9, 
   3.9461134544588013`*^9}, {3.946116126635664*^9, 3.946116129611929*^9}, {
   3.9461181537829533`*^9, 3.946118155973942*^9}, {3.946122517673559*^9, 
   3.946122520428787*^9}, {3.9461226080521984`*^9, 3.946122622797716*^9}, {
   3.946815220151182*^9, 3.946815223040941*^9}, {3.946817919656502*^9, 
   3.9468179203426247`*^9}, 3.946818403616438*^9},
 CellLabel->"In[46]:=",ExpressionUUID->"8db2387d-8847-a34b-8633-231f34f62b69"],

Cell[BoxData[
 RowBox[{"{", 
  RowBox[{
   RowBox[{"{", 
    RowBox[{
     RowBox[{"{", 
      RowBox[{"0", ",", "0"}], "}"}], ",", 
     RowBox[{"{", 
      RowBox[{"0", ",", "0", ",", "0"}], "}"}], ",", 
     RowBox[{"{", 
      RowBox[{"0", ",", "0", ",", "0", ",", "0"}], "}"}]}], "}"}], ",", 
   RowBox[{"{", 
    RowBox[{
     RowBox[{"{", 
      RowBox[{"0", ",", "0"}], "}"}], ",", 
     RowBox[{"{", 
      RowBox[{"0", ",", "0", ",", "0"}], "}"}], ",", 
     RowBox[{"{", 
      RowBox[{"0", ",", "0", ",", "0", ",", "0"}], "}"}]}], "}"}], ",", 
   RowBox[{"{", 
    RowBox[{
     RowBox[{"{", 
      RowBox[{"0", ",", "0"}], "}"}], ",", 
     RowBox[{"{", 
      RowBox[{"0", ",", "0", ",", "0"}], "}"}], ",", 
     RowBox[{"{", 
      RowBox[{"0", ",", "0", ",", "0", ",", "0"}], "}"}]}], "}"}], ",", 
   RowBox[{"{", 
    RowBox[{
     RowBox[{"{", 
      RowBox[{"0", ",", "0"}], "}"}], ",", 
     RowBox[{"{", 
      RowBox[{"0", ",", "0", ",", "0"}], "}"}], ",", 
     RowBox[{"{", 
      RowBox[{"0", ",", "0", ",", "0", ",", "0"}], "}"}]}], "}"}], ",", 
   RowBox[{"{", 
    RowBox[{
     RowBox[{"{", 
      RowBox[{"0", ",", "0"}], "}"}], ",", 
     RowBox[{"{", 
      RowBox[{"0", ",", "0", ",", "0"}], "}"}], ",", 
     RowBox[{"{", 
      RowBox[{"0", ",", "0", ",", "0", ",", "0"}], "}"}]}], "}"}], ",", 
   RowBox[{"{", 
    RowBox[{
     RowBox[{"{", 
      RowBox[{"0", ",", "0"}], "}"}], ",", 
     RowBox[{"{", 
      RowBox[{"0", ",", "0", ",", "0"}], "}"}], ",", 
     RowBox[{"{", 
      RowBox[{"0", ",", "0", ",", "0", ",", "0"}], "}"}]}], "}"}], ",", 
   RowBox[{"{", 
    RowBox[{
     RowBox[{"{", 
      RowBox[{"0", ",", "0"}], "}"}], ",", 
     RowBox[{"{", 
      RowBox[{"0", ",", "0", ",", "0"}], "}"}], ",", 
     RowBox[{"{", 
      RowBox[{"0", ",", "0", ",", "0", ",", "0"}], "}"}]}], "}"}], ",", 
   RowBox[{"{", 
    RowBox[{
     RowBox[{"{", 
      RowBox[{"0", ",", "0"}], "}"}], ",", 
     RowBox[{"{", 
      RowBox[{"0", ",", "0", ",", "0"}], "}"}], ",", 
     RowBox[{"{", 
      RowBox[{"0", ",", "0", ",", "0", ",", "0"}], "}"}]}], "}"}], ",", 
   RowBox[{"{", 
    RowBox[{
     RowBox[{"{", 
      RowBox[{"0", ",", "0"}], "}"}], ",", 
     RowBox[{"{", 
      RowBox[{"0", ",", "0", ",", "0"}], "}"}], ",", 
     RowBox[{"{", 
      RowBox[{"0", ",", "0", ",", "0", ",", "0"}], "}"}]}], "}"}], ",", 
   RowBox[{"{", 
    RowBox[{
     RowBox[{"{", 
      RowBox[{"0", ",", "0"}], "}"}], ",", 
     RowBox[{"{", 
      RowBox[{"0", ",", "0", ",", "0"}], "}"}], ",", 
     RowBox[{"{", 
      RowBox[{"0", ",", "0", ",", "0", ",", "0"}], "}"}]}], "}"}], ",", 
   RowBox[{"{", 
    RowBox[{
     RowBox[{"{", 
      RowBox[{"0", ",", "0"}], "}"}], ",", 
     RowBox[{"{", 
      RowBox[{"0", ",", "0", ",", "0"}], "}"}], ",", 
     RowBox[{"{", 
      RowBox[{"0", ",", "0", ",", "0", ",", "0"}], "}"}]}], "}"}]}], 
  "}"}]], "Output",
 CellChangeTimes->{{3.9461160913377666`*^9, 3.946116154656313*^9}, 
   3.946116192689026*^9, 3.9461164771483364`*^9, 3.9461180236567097`*^9, 
   3.9461181570079384`*^9, 3.9461189457995567`*^9, 3.9461190749317417`*^9, {
   3.94612259977322*^9, 3.9461226374142914`*^9}, 3.9468179239192295`*^9, 
   3.946818077961693*^9, 3.946818677007433*^9, 3.9468187865575485`*^9},
 CellLabel->"Out[46]=",ExpressionUUID->"102f98bb-c382-7f44-b7e3-6efdde1becdd"]
}, Open  ]]
}, Closed]],

Cell[CellGroupData[{

Cell["Berkovich-Uncu Bailey Theorem Application (Conjecture 8.8)", \
"Subsection",
 CellChangeTimes->{{3.9461124616477833`*^9, 3.946112477937252*^9}, {
  3.946279520599327*^9, 3.946279536734663*^9}, {3.946376246838455*^9, 
  3.9463762468925934`*^9}},ExpressionUUID->"65be5ec6-4439-d448-a9fd-\
2c8d9d170a09"],

Cell[CellGroupData[{

Cell[BoxData[{
 RowBox[{
  RowBox[{
   RowBox[{"BUBaileyOfLUBressoudSumRHS", "[", 
    RowBox[{"N_", ",", "p_", ",", "k_", ",", "i_"}], "]"}], ":=", "  ", 
   RowBox[{"Sum", "[", 
    RowBox[{
     RowBox[{
      RowBox[{
       RowBox[{"(", 
        RowBox[{"-", "1"}], ")"}], "^", "r"}], " ", 
      RowBox[{"q", "^", 
       RowBox[{"(", "  ", 
        RowBox[{
         RowBox[{"r", 
          RowBox[{"(", 
           RowBox[{
            RowBox[{"k", " ", "r"}], " ", "+", "k", " ", "-", "i"}], ")"}]}], 
         " ", "+", " ", 
         RowBox[{"p", 
          RowBox[{
           RowBox[{"(", 
            RowBox[{
             RowBox[{"k", " ", "r"}], " ", "-", " ", 
             RowBox[{
              RowBox[{"(", 
               RowBox[{"k", "-", "i"}], ")"}], 
              RowBox[{
               RowBox[{"(", 
                RowBox[{
                 RowBox[{
                  RowBox[{"(", 
                   RowBox[{"-", "1"}], ")"}], "^", "r"}], "-", "1"}], ")"}], 
               "/", "2"}]}]}], ")"}], "^", "2"}]}]}], "  ", ")"}]}], " ", 
      RowBox[{"qBinomial", "[", 
       RowBox[{
        RowBox[{"2", "N"}], ",", 
        RowBox[{"N", "-", 
         RowBox[{"k", " ", "r"}], " ", "+", " ", 
         RowBox[{
          RowBox[{"(", 
           RowBox[{"k", "-", "i"}], ")"}], 
          RowBox[{
           RowBox[{"(", 
            RowBox[{
             RowBox[{
              RowBox[{"(", 
               RowBox[{"-", "1"}], ")"}], "^", "r"}], "-", "1"}], ")"}], "/", 
           "2"}]}]}], ",", "q"}], "]"}]}], " ", ",", 
     RowBox[{"{", 
      RowBox[{"r", ",", 
       RowBox[{"-", "N"}], ",", "N"}], "}"}]}], "]"}]}], 
  ";"}], "\[IndentingNewLine]", 
 RowBox[{
  RowBox[{"BUBaileyOfLUBressoudSumRHS", "[", 
   RowBox[{"5", ",", "3", ",", "5", ",", "2"}], "]"}], "//", 
  "Expand"}]}], "Input",
 CellChangeTimes->{{3.9461124914848213`*^9, 3.9461125246227493`*^9}, {
  3.9461125963553085`*^9, 3.946112599374283*^9}, {3.946112717645151*^9, 
  3.9461127519685*^9}, {3.946116321778612*^9, 3.94611632560203*^9}, {
  3.9461163656747*^9, 3.946116391419201*^9}, {3.9461181617403336`*^9, 
  3.9461181677180023`*^9}, {3.946122654033476*^9, 3.946122670753807*^9}, {
  3.9461227124045353`*^9, 3.9461227127365704`*^9}},
 CellLabel->"In[47]:=",ExpressionUUID->"6e781b6e-5e56-bd44-8d10-dd0992b486cb"],

Cell[BoxData[
 RowBox[{"1", "+", "q", "+", 
  RowBox[{"2", " ", 
   SuperscriptBox["q", "2"]}], "+", 
  RowBox[{"3", " ", 
   SuperscriptBox["q", "3"]}], "+", 
  RowBox[{"5", " ", 
   SuperscriptBox["q", "4"]}], "+", 
  RowBox[{"7", " ", 
   SuperscriptBox["q", "5"]}], "+", 
  RowBox[{"9", " ", 
   SuperscriptBox["q", "6"]}], "+", 
  RowBox[{"11", " ", 
   SuperscriptBox["q", "7"]}], "+", 
  RowBox[{"14", " ", 
   SuperscriptBox["q", "8"]}], "+", 
  RowBox[{"16", " ", 
   SuperscriptBox["q", "9"]}], "+", 
  RowBox[{"18", " ", 
   SuperscriptBox["q", "10"]}], "+", 
  RowBox[{"19", " ", 
   SuperscriptBox["q", "11"]}], "+", 
  RowBox[{"20", " ", 
   SuperscriptBox["q", "12"]}], "+", 
  RowBox[{"20", " ", 
   SuperscriptBox["q", "13"]}], "+", 
  RowBox[{"18", " ", 
   SuperscriptBox["q", "14"]}], "+", 
  RowBox[{"17", " ", 
   SuperscriptBox["q", "15"]}], "+", 
  RowBox[{"14", " ", 
   SuperscriptBox["q", "16"]}], "+", 
  RowBox[{"11", " ", 
   SuperscriptBox["q", "17"]}], "+", 
  RowBox[{"7", " ", 
   SuperscriptBox["q", "18"]}], "+", 
  RowBox[{"4", " ", 
   SuperscriptBox["q", "19"]}], "-", 
  RowBox[{"3", " ", 
   SuperscriptBox["q", "21"]}], "-", 
  RowBox[{"6", " ", 
   SuperscriptBox["q", "22"]}], "-", 
  RowBox[{"8", " ", 
   SuperscriptBox["q", "23"]}], "-", 
  RowBox[{"9", " ", 
   SuperscriptBox["q", "24"]}], "-", 
  RowBox[{"9", " ", 
   SuperscriptBox["q", "25"]}], "-", 
  RowBox[{"10", " ", 
   SuperscriptBox["q", "26"]}], "-", 
  RowBox[{"9", " ", 
   SuperscriptBox["q", "27"]}], "-", 
  RowBox[{"8", " ", 
   SuperscriptBox["q", "28"]}], "-", 
  RowBox[{"7", " ", 
   SuperscriptBox["q", "29"]}], "-", 
  RowBox[{"5", " ", 
   SuperscriptBox["q", "30"]}], "-", 
  RowBox[{"4", " ", 
   SuperscriptBox["q", "31"]}], "-", 
  RowBox[{"3", " ", 
   SuperscriptBox["q", "32"]}], "-", 
  RowBox[{"2", " ", 
   SuperscriptBox["q", "33"]}], "-", 
  SuperscriptBox["q", "34"], "-", 
  SuperscriptBox["q", "35"]}]], "Output",
 CellChangeTimes->{{3.9461125256267757`*^9, 3.9461125464897175`*^9}, {
   3.946112711358717*^9, 3.9461127524845047`*^9}, 3.9461163281600037`*^9, 
   3.946116399023094*^9, 3.9461164785827255`*^9, 3.9461180236879826`*^9, 
   3.946118170022909*^9, 3.9461182947315273`*^9, 3.946119077417185*^9, 
   3.9461226715713177`*^9, 3.9461227135385685`*^9, 3.946817933131054*^9, 
   3.946818077992939*^9, 3.946818677045191*^9, 3.946818786589817*^9},
 CellLabel->"Out[48]=",ExpressionUUID->"9c56aec9-3e94-4b43-b9c4-94f3506fa312"]
}, Open  ]],

Cell[BoxData[
 RowBox[{
  RowBox[{"BUBaileyFactor", "[", 
   RowBox[{"L_", ",", "r_"}], "]"}], ":=", " ", 
  RowBox[{
   RowBox[{"q", "^", 
    RowBox[{"(", 
     RowBox[{"r", "^", "2"}], ")"}]}], " ", 
   RowBox[{
    RowBox[{
     RowBox[{"qPochhammer", "[", 
      RowBox[{"q", ",", "q", ",", 
       RowBox[{"2", "L"}]}], "]"}], "/", 
     RowBox[{"qPochhammer", "[", 
      RowBox[{"q", ",", "q", ",", 
       RowBox[{"L", "-", "r"}]}], "]"}]}], "/", 
    RowBox[{"qPochhammer", "[", 
     RowBox[{"q", ",", "q", ",", 
      RowBox[{"2", "r"}]}], "]"}]}]}]}]], "Input",
 CellChangeTimes->{{3.946112757876068*^9, 3.946112806067297*^9}},
 CellLabel->"In[49]:=",ExpressionUUID->"ed0f21e6-6683-9249-9c5d-0a19dbc50ec6"],

Cell[CellGroupData[{

Cell[BoxData[{
 RowBox[{
  RowBox[{
   RowBox[{"summationBoundsM", "[", 
    RowBox[{"N_", ",", "p_"}], "]"}], ":=", " ", 
   RowBox[{
    RowBox[{"If", "[", 
     RowBox[{
      RowBox[{"p", "!=", "1"}], ",", " ", 
      RowBox[{"Table", "[", 
       RowBox[{
        RowBox[{"{", 
         RowBox[{
          RowBox[{"m", "[", "i", "]"}], ",", "0", ",", 
          RowBox[{"m", "[", 
           RowBox[{"i", "+", "1"}], "]"}]}], "}"}], ",", 
        RowBox[{"{", 
         RowBox[{"i", ",", "p", ",", "1", ",", 
          RowBox[{"-", "1"}]}], "}"}]}], "]"}], ",", 
      RowBox[{"{", 
       RowBox[{"{", 
        RowBox[{
         RowBox[{"m", "[", "1", "]"}], ",", "0", ",", "N"}], "}"}], "}"}]}], 
     "]"}], "/.", 
    RowBox[{
     RowBox[{"m", "[", 
      RowBox[{"p", "+", "1"}], "]"}], "->", "N"}]}]}], 
  ";"}], "\[IndentingNewLine]", 
 RowBox[{"summationBoundsM", "[", 
  RowBox[{"N", ",", "2"}], "]"}]}], "Input",
 CellChangeTimes->{{3.946112821103302*^9, 3.9461128444519672`*^9}, {
  3.9461128835878315`*^9, 3.946112890688574*^9}, {3.9461132216719513`*^9, 
  3.946113234297512*^9}, {3.9461143442392197`*^9, 3.9461143493671417`*^9}, {
  3.946114384776266*^9, 3.9461144055212536`*^9}, {3.946114575874357*^9, 
  3.9461145765611*^9}, {3.946115051970278*^9, 3.9461150553761253`*^9}, {
  3.9461151841881657`*^9, 3.9461151875201797`*^9}, {3.9461164081880665`*^9, 
  3.9461164082883396`*^9}},
 CellLabel->"In[50]:=",ExpressionUUID->"069d1dca-79c9-3647-af8c-67257cbef6e4"],

Cell[BoxData[
 RowBox[{"{", 
  RowBox[{
   RowBox[{"{", 
    RowBox[{
     RowBox[{"m", "[", "2", "]"}], ",", "0", ",", "N"}], "}"}], ",", 
   RowBox[{"{", 
    RowBox[{
     RowBox[{"m", "[", "1", "]"}], ",", "0", ",", 
     RowBox[{"m", "[", "2", "]"}]}], "}"}]}], "}"}]], "Output",
 CellChangeTimes->{3.946116408905321*^9, 3.946116481077202*^9, 
  3.946118023719225*^9, 3.946118192259409*^9, 3.9461182974361973`*^9, 
  3.946119080808222*^9, 3.9461227185501385`*^9, 3.9468179365136147`*^9, 
  3.946818078008566*^9, 3.946818677045191*^9, 3.946818786589817*^9},
 CellLabel->"Out[51]=",ExpressionUUID->"1f3aa366-0e4e-e74e-b96f-4da0ee80c74f"]
}, Open  ]],

Cell[BoxData[
 RowBox[{
  RowBox[{"BUBaileyOfLUBressoudSumLHS", "[", 
   RowBox[{"NN_", ",", "p_", ",", "k_", ",", "i_"}], "]"}], ":=", " ", 
  RowBox[{"Module", "[", 
   RowBox[{
    RowBox[{"{", "f", "}"}], ",", "\[IndentingNewLine]", 
    RowBox[{
     RowBox[{"If", "[", " ", 
      RowBox[{
       RowBox[{"p", "==", "1"}], ",", "\[IndentingNewLine]", 
       RowBox[{
        RowBox[{"f", "=", 
         RowBox[{
          RowBox[{"BUBaileyFactor", "[", 
           RowBox[{"NN", ",", 
            RowBox[{"m", "[", "1", "]"}]}], "]"}], " ", 
          RowBox[{
           StyleBox["LUBressoudSumLHS",
            FontWeight->"Bold"], "[", 
           RowBox[{
            RowBox[{"m", "[", "1", "]"}], ",", "k", ",", "i"}], "]"}]}]}], 
        ";"}], "\[IndentingNewLine]", ",", "\[IndentingNewLine]", 
       RowBox[{
        RowBox[{"f", "=", " ", 
         RowBox[{
          StyleBox["LUBressoudSumLHS",
           FontWeight->"Bold"], "[", 
          RowBox[{
           RowBox[{"m", "[", "1", "]"}], ",", "k", ",", "i"}], "]"}]}], ";", 
        "\[IndentingNewLine]", 
        RowBox[{"Do", "[", 
         RowBox[{
          RowBox[{"f", "=", 
           RowBox[{
            RowBox[{"BUBaileyFactor", "[", 
             RowBox[{
              RowBox[{"m", "[", 
               RowBox[{"j", "+", "1"}], "]"}], ",", 
              RowBox[{"m", "[", "j", "]"}]}], "]"}], " ", "f"}]}], ",", 
          RowBox[{"{", 
           RowBox[{"j", ",", "1", ",", "p"}], "}"}]}], "]"}], ";"}]}], 
      "\[IndentingNewLine]", "]"}], ";", "\[IndentingNewLine]", 
     RowBox[{
      RowBox[{"MySum", "[", 
       RowBox[{
        RowBox[{"f", "/.", 
         RowBox[{
          RowBox[{"m", "[", 
           RowBox[{"p", "+", "1"}], "]"}], "->", "NN"}]}], ",", " ", 
        RowBox[{"summationBoundsM", "[", 
         RowBox[{"NN", ",", "p"}], "]"}]}], "]"}], "/.", 
      RowBox[{"Summ", "->", "Sum"}]}]}]}], "\[IndentingNewLine]", 
   "]"}]}]], "Input",
 CellChangeTimes->{{3.946114011609152*^9, 3.9461141507172413`*^9}, {
   3.946114235596796*^9, 3.946114319626875*^9}, {3.946114425171749*^9, 
   3.946114425888323*^9}, {3.946114478321745*^9, 3.946114548149044*^9}, {
   3.946114759766945*^9, 3.946114804970585*^9}, 3.9461152177435837`*^9, {
   3.946116422136303*^9, 3.946116430692463*^9}, 3.946118114815012*^9, {
   3.9461182052520847`*^9, 3.9461182095156136`*^9}, {3.946118303983385*^9, 
   3.9461183288397274`*^9}, {3.946118375289316*^9, 3.946118378813389*^9}, {
   3.9461184131337833`*^9, 3.9461184183321037`*^9}, {3.946118453632883*^9, 
   3.9461184536706333`*^9}, 3.9461191285337067`*^9, {3.946122724148657*^9, 
   3.9461227371283207`*^9}, {3.9468179446154633`*^9, 3.946817945301882*^9}},
 CellLabel->"In[52]:=",ExpressionUUID->"76794644-80e5-2e46-8473-b3963f1863a4"],

Cell[CellGroupData[{

Cell[BoxData[
 RowBox[{
  RowBox[{"(*", " ", 
   RowBox[{
    RowBox[{
     RowBox[{
     "Show", " ", "that", " ", "initial", " ", "conditions", " ", "match", 
      " ", "for", " ", "5"}], ">=", "N", ">=", "0"}], ",", " ", 
    RowBox[{"5", ">=", "p", ">=", "1"}], ",", " ", 
    RowBox[{"5", ">=", "k", ">=", "2"}], ",", " ", 
    RowBox[{
     RowBox[{"and", " ", "k"}], ">=", "i", ">=", "1"}]}], "  ", "*)"}], 
  RowBox[{
   RowBox[{"Table", "[", 
    RowBox[{
     RowBox[{
      RowBox[{"BUBaileyOfLUBressoudSumLHS", "[", 
       RowBox[{"NN", ",", "pp", ",", "kk", ",", "ii"}], "]"}], "-", 
      RowBox[{"BUBaileyOfLUBressoudSumRHS", "[", 
       RowBox[{"NN", ",", "pp", ",", "kk", ",", "ii"}], "]"}]}], ",", 
     RowBox[{"{", 
      RowBox[{"NN", ",", "0", ",", "5"}], "}"}], ",", 
     RowBox[{"{", 
      RowBox[{"pp", ",", "5"}], "}"}], ",", 
     RowBox[{"{", 
      RowBox[{"kk", ",", "2", ",", "5"}], "}"}], ",", 
     RowBox[{"{", 
      RowBox[{"ii", ",", "kk"}], "}"}]}], "]"}], "//", 
   "Simplify"}]}]], "Input",
 CellChangeTimes->{{3.946114586868389*^9, 3.9461146819254456`*^9}, {
  3.946114784711632*^9, 3.9461147913085957`*^9}, {3.946114873211958*^9, 
  3.946114921052887*^9}, {3.946115070028677*^9, 3.9461151114441833`*^9}, {
  3.9461152326477814`*^9, 3.946115249228113*^9}, {3.9461153272106*^9, 
  3.946115403286381*^9}, {3.9461165036877174`*^9, 3.9461165191080647`*^9}, {
  3.946116594704073*^9, 3.9461166105000515`*^9}, {3.946117715292343*^9, 
  3.946117754975996*^9}, {3.946117818684332*^9, 3.9461178390781918`*^9}, {
  3.946117890382002*^9, 3.946117893288271*^9}, {3.9461179550252266`*^9, 
  3.946117976015316*^9}, {3.9461184329676285`*^9, 3.946118468969898*^9}, {
  3.946119192281212*^9, 3.9461191997778435`*^9}, {3.9461227694118843`*^9, 
  3.9461227723172436`*^9}, {3.9468152359053288`*^9, 3.9468152504067802`*^9}, {
  3.9468184100367603`*^9, 3.9468184226630917`*^9}, {3.9468187106940727`*^9, 
  3.9468187110578346`*^9}},
 CellLabel->"In[53]:=",ExpressionUUID->"d80f05fb-9dc3-ef4a-8354-1526476d55a6"],

Cell[BoxData[
 RowBox[{"{", 
  RowBox[{
   RowBox[{"{", 
    RowBox[{
     RowBox[{"{", 
      RowBox[{
       RowBox[{"{", 
        RowBox[{"0", ",", "0"}], "}"}], ",", 
       RowBox[{"{", 
        RowBox[{"0", ",", "0", ",", "0"}], "}"}], ",", 
       RowBox[{"{", 
        RowBox[{"0", ",", "0", ",", "0", ",", "0"}], "}"}], ",", 
       RowBox[{"{", 
        RowBox[{"0", ",", "0", ",", "0", ",", "0", ",", "0"}], "}"}]}], "}"}],
      ",", 
     RowBox[{"{", 
      RowBox[{
       RowBox[{"{", 
        RowBox[{"0", ",", "0"}], "}"}], ",", 
       RowBox[{"{", 
        RowBox[{"0", ",", "0", ",", "0"}], "}"}], ",", 
       RowBox[{"{", 
        RowBox[{"0", ",", "0", ",", "0", ",", "0"}], "}"}], ",", 
       RowBox[{"{", 
        RowBox[{"0", ",", "0", ",", "0", ",", "0", ",", "0"}], "}"}]}], "}"}],
      ",", 
     RowBox[{"{", 
      RowBox[{
       RowBox[{"{", 
        RowBox[{"0", ",", "0"}], "}"}], ",", 
       RowBox[{"{", 
        RowBox[{"0", ",", "0", ",", "0"}], "}"}], ",", 
       RowBox[{"{", 
        RowBox[{"0", ",", "0", ",", "0", ",", "0"}], "}"}], ",", 
       RowBox[{"{", 
        RowBox[{"0", ",", "0", ",", "0", ",", "0", ",", "0"}], "}"}]}], "}"}],
      ",", 
     RowBox[{"{", 
      RowBox[{
       RowBox[{"{", 
        RowBox[{"0", ",", "0"}], "}"}], ",", 
       RowBox[{"{", 
        RowBox[{"0", ",", "0", ",", "0"}], "}"}], ",", 
       RowBox[{"{", 
        RowBox[{"0", ",", "0", ",", "0", ",", "0"}], "}"}], ",", 
       RowBox[{"{", 
        RowBox[{"0", ",", "0", ",", "0", ",", "0", ",", "0"}], "}"}]}], "}"}],
      ",", 
     RowBox[{"{", 
      RowBox[{
       RowBox[{"{", 
        RowBox[{"0", ",", "0"}], "}"}], ",", 
       RowBox[{"{", 
        RowBox[{"0", ",", "0", ",", "0"}], "}"}], ",", 
       RowBox[{"{", 
        RowBox[{"0", ",", "0", ",", "0", ",", "0"}], "}"}], ",", 
       RowBox[{"{", 
        RowBox[{"0", ",", "0", ",", "0", ",", "0", ",", "0"}], "}"}]}], 
      "}"}]}], "}"}], ",", 
   RowBox[{"{", 
    RowBox[{
     RowBox[{"{", 
      RowBox[{
       RowBox[{"{", 
        RowBox[{"0", ",", "0"}], "}"}], ",", 
       RowBox[{"{", 
        RowBox[{"0", ",", "0", ",", "0"}], "}"}], ",", 
       RowBox[{"{", 
        RowBox[{"0", ",", "0", ",", "0", ",", "0"}], "}"}], ",", 
       RowBox[{"{", 
        RowBox[{"0", ",", "0", ",", "0", ",", "0", ",", "0"}], "}"}]}], "}"}],
      ",", 
     RowBox[{"{", 
      RowBox[{
       RowBox[{"{", 
        RowBox[{"0", ",", "0"}], "}"}], ",", 
       RowBox[{"{", 
        RowBox[{"0", ",", "0", ",", "0"}], "}"}], ",", 
       RowBox[{"{", 
        RowBox[{"0", ",", "0", ",", "0", ",", "0"}], "}"}], ",", 
       RowBox[{"{", 
        RowBox[{"0", ",", "0", ",", "0", ",", "0", ",", "0"}], "}"}]}], "}"}],
      ",", 
     RowBox[{"{", 
      RowBox[{
       RowBox[{"{", 
        RowBox[{"0", ",", "0"}], "}"}], ",", 
       RowBox[{"{", 
        RowBox[{"0", ",", "0", ",", "0"}], "}"}], ",", 
       RowBox[{"{", 
        RowBox[{"0", ",", "0", ",", "0", ",", "0"}], "}"}], ",", 
       RowBox[{"{", 
        RowBox[{"0", ",", "0", ",", "0", ",", "0", ",", "0"}], "}"}]}], "}"}],
      ",", 
     RowBox[{"{", 
      RowBox[{
       RowBox[{"{", 
        RowBox[{"0", ",", "0"}], "}"}], ",", 
       RowBox[{"{", 
        RowBox[{"0", ",", "0", ",", "0"}], "}"}], ",", 
       RowBox[{"{", 
        RowBox[{"0", ",", "0", ",", "0", ",", "0"}], "}"}], ",", 
       RowBox[{"{", 
        RowBox[{"0", ",", "0", ",", "0", ",", "0", ",", "0"}], "}"}]}], "}"}],
      ",", 
     RowBox[{"{", 
      RowBox[{
       RowBox[{"{", 
        RowBox[{"0", ",", "0"}], "}"}], ",", 
       RowBox[{"{", 
        RowBox[{"0", ",", "0", ",", "0"}], "}"}], ",", 
       RowBox[{"{", 
        RowBox[{"0", ",", "0", ",", "0", ",", "0"}], "}"}], ",", 
       RowBox[{"{", 
        RowBox[{"0", ",", "0", ",", "0", ",", "0", ",", "0"}], "}"}]}], 
      "}"}]}], "}"}], ",", 
   RowBox[{"{", 
    RowBox[{
     RowBox[{"{", 
      RowBox[{
       RowBox[{"{", 
        RowBox[{"0", ",", "0"}], "}"}], ",", 
       RowBox[{"{", 
        RowBox[{"0", ",", "0", ",", "0"}], "}"}], ",", 
       RowBox[{"{", 
        RowBox[{"0", ",", "0", ",", "0", ",", "0"}], "}"}], ",", 
       RowBox[{"{", 
        RowBox[{"0", ",", "0", ",", "0", ",", "0", ",", "0"}], "}"}]}], "}"}],
      ",", 
     RowBox[{"{", 
      RowBox[{
       RowBox[{"{", 
        RowBox[{"0", ",", "0"}], "}"}], ",", 
       RowBox[{"{", 
        RowBox[{"0", ",", "0", ",", "0"}], "}"}], ",", 
       RowBox[{"{", 
        RowBox[{"0", ",", "0", ",", "0", ",", "0"}], "}"}], ",", 
       RowBox[{"{", 
        RowBox[{"0", ",", "0", ",", "0", ",", "0", ",", "0"}], "}"}]}], "}"}],
      ",", 
     RowBox[{"{", 
      RowBox[{
       RowBox[{"{", 
        RowBox[{"0", ",", "0"}], "}"}], ",", 
       RowBox[{"{", 
        RowBox[{"0", ",", "0", ",", "0"}], "}"}], ",", 
       RowBox[{"{", 
        RowBox[{"0", ",", "0", ",", "0", ",", "0"}], "}"}], ",", 
       RowBox[{"{", 
        RowBox[{"0", ",", "0", ",", "0", ",", "0", ",", "0"}], "}"}]}], "}"}],
      ",", 
     RowBox[{"{", 
      RowBox[{
       RowBox[{"{", 
        RowBox[{"0", ",", "0"}], "}"}], ",", 
       RowBox[{"{", 
        RowBox[{"0", ",", "0", ",", "0"}], "}"}], ",", 
       RowBox[{"{", 
        RowBox[{"0", ",", "0", ",", "0", ",", "0"}], "}"}], ",", 
       RowBox[{"{", 
        RowBox[{"0", ",", "0", ",", "0", ",", "0", ",", "0"}], "}"}]}], "}"}],
      ",", 
     RowBox[{"{", 
      RowBox[{
       RowBox[{"{", 
        RowBox[{"0", ",", "0"}], "}"}], ",", 
       RowBox[{"{", 
        RowBox[{"0", ",", "0", ",", "0"}], "}"}], ",", 
       RowBox[{"{", 
        RowBox[{"0", ",", "0", ",", "0", ",", "0"}], "}"}], ",", 
       RowBox[{"{", 
        RowBox[{"0", ",", "0", ",", "0", ",", "0", ",", "0"}], "}"}]}], 
      "}"}]}], "}"}], ",", 
   RowBox[{"{", 
    RowBox[{
     RowBox[{"{", 
      RowBox[{
       RowBox[{"{", 
        RowBox[{"0", ",", "0"}], "}"}], ",", 
       RowBox[{"{", 
        RowBox[{"0", ",", "0", ",", "0"}], "}"}], ",", 
       RowBox[{"{", 
        RowBox[{"0", ",", "0", ",", "0", ",", "0"}], "}"}], ",", 
       RowBox[{"{", 
        RowBox[{"0", ",", "0", ",", "0", ",", "0", ",", "0"}], "}"}]}], "}"}],
      ",", 
     RowBox[{"{", 
      RowBox[{
       RowBox[{"{", 
        RowBox[{"0", ",", "0"}], "}"}], ",", 
       RowBox[{"{", 
        RowBox[{"0", ",", "0", ",", "0"}], "}"}], ",", 
       RowBox[{"{", 
        RowBox[{"0", ",", "0", ",", "0", ",", "0"}], "}"}], ",", 
       RowBox[{"{", 
        RowBox[{"0", ",", "0", ",", "0", ",", "0", ",", "0"}], "}"}]}], "}"}],
      ",", 
     RowBox[{"{", 
      RowBox[{
       RowBox[{"{", 
        RowBox[{"0", ",", "0"}], "}"}], ",", 
       RowBox[{"{", 
        RowBox[{"0", ",", "0", ",", "0"}], "}"}], ",", 
       RowBox[{"{", 
        RowBox[{"0", ",", "0", ",", "0", ",", "0"}], "}"}], ",", 
       RowBox[{"{", 
        RowBox[{"0", ",", "0", ",", "0", ",", "0", ",", "0"}], "}"}]}], "}"}],
      ",", 
     RowBox[{"{", 
      RowBox[{
       RowBox[{"{", 
        RowBox[{"0", ",", "0"}], "}"}], ",", 
       RowBox[{"{", 
        RowBox[{"0", ",", "0", ",", "0"}], "}"}], ",", 
       RowBox[{"{", 
        RowBox[{"0", ",", "0", ",", "0", ",", "0"}], "}"}], ",", 
       RowBox[{"{", 
        RowBox[{"0", ",", "0", ",", "0", ",", "0", ",", "0"}], "}"}]}], "}"}],
      ",", 
     RowBox[{"{", 
      RowBox[{
       RowBox[{"{", 
        RowBox[{"0", ",", "0"}], "}"}], ",", 
       RowBox[{"{", 
        RowBox[{"0", ",", "0", ",", "0"}], "}"}], ",", 
       RowBox[{"{", 
        RowBox[{"0", ",", "0", ",", "0", ",", "0"}], "}"}], ",", 
       RowBox[{"{", 
        RowBox[{"0", ",", "0", ",", "0", ",", "0", ",", "0"}], "}"}]}], 
      "}"}]}], "}"}], ",", 
   RowBox[{"{", 
    RowBox[{
     RowBox[{"{", 
      RowBox[{
       RowBox[{"{", 
        RowBox[{"0", ",", "0"}], "}"}], ",", 
       RowBox[{"{", 
        RowBox[{"0", ",", "0", ",", "0"}], "}"}], ",", 
       RowBox[{"{", 
        RowBox[{"0", ",", "0", ",", "0", ",", "0"}], "}"}], ",", 
       RowBox[{"{", 
        RowBox[{"0", ",", "0", ",", "0", ",", "0", ",", "0"}], "}"}]}], "}"}],
      ",", 
     RowBox[{"{", 
      RowBox[{
       RowBox[{"{", 
        RowBox[{"0", ",", "0"}], "}"}], ",", 
       RowBox[{"{", 
        RowBox[{"0", ",", "0", ",", "0"}], "}"}], ",", 
       RowBox[{"{", 
        RowBox[{"0", ",", "0", ",", "0", ",", "0"}], "}"}], ",", 
       RowBox[{"{", 
        RowBox[{"0", ",", "0", ",", "0", ",", "0", ",", "0"}], "}"}]}], "}"}],
      ",", 
     RowBox[{"{", 
      RowBox[{
       RowBox[{"{", 
        RowBox[{"0", ",", "0"}], "}"}], ",", 
       RowBox[{"{", 
        RowBox[{"0", ",", "0", ",", "0"}], "}"}], ",", 
       RowBox[{"{", 
        RowBox[{"0", ",", "0", ",", "0", ",", "0"}], "}"}], ",", 
       RowBox[{"{", 
        RowBox[{"0", ",", "0", ",", "0", ",", "0", ",", "0"}], "}"}]}], "}"}],
      ",", 
     RowBox[{"{", 
      RowBox[{
       RowBox[{"{", 
        RowBox[{"0", ",", "0"}], "}"}], ",", 
       RowBox[{"{", 
        RowBox[{"0", ",", "0", ",", "0"}], "}"}], ",", 
       RowBox[{"{", 
        RowBox[{"0", ",", "0", ",", "0", ",", "0"}], "}"}], ",", 
       RowBox[{"{", 
        RowBox[{"0", ",", "0", ",", "0", ",", "0", ",", "0"}], "}"}]}], "}"}],
      ",", 
     RowBox[{"{", 
      RowBox[{
       RowBox[{"{", 
        RowBox[{"0", ",", "0"}], "}"}], ",", 
       RowBox[{"{", 
        RowBox[{"0", ",", "0", ",", "0"}], "}"}], ",", 
       RowBox[{"{", 
        RowBox[{"0", ",", "0", ",", "0", ",", "0"}], "}"}], ",", 
       RowBox[{"{", 
        RowBox[{"0", ",", "0", ",", "0", ",", "0", ",", "0"}], "}"}]}], 
      "}"}]}], "}"}], ",", 
   RowBox[{"{", 
    RowBox[{
     RowBox[{"{", 
      RowBox[{
       RowBox[{"{", 
        RowBox[{"0", ",", "0"}], "}"}], ",", 
       RowBox[{"{", 
        RowBox[{"0", ",", "0", ",", "0"}], "}"}], ",", 
       RowBox[{"{", 
        RowBox[{"0", ",", "0", ",", "0", ",", "0"}], "}"}], ",", 
       RowBox[{"{", 
        RowBox[{"0", ",", "0", ",", "0", ",", "0", ",", "0"}], "}"}]}], "}"}],
      ",", 
     RowBox[{"{", 
      RowBox[{
       RowBox[{"{", 
        RowBox[{"0", ",", "0"}], "}"}], ",", 
       RowBox[{"{", 
        RowBox[{"0", ",", "0", ",", "0"}], "}"}], ",", 
       RowBox[{"{", 
        RowBox[{"0", ",", "0", ",", "0", ",", "0"}], "}"}], ",", 
       RowBox[{"{", 
        RowBox[{"0", ",", "0", ",", "0", ",", "0", ",", "0"}], "}"}]}], "}"}],
      ",", 
     RowBox[{"{", 
      RowBox[{
       RowBox[{"{", 
        RowBox[{"0", ",", "0"}], "}"}], ",", 
       RowBox[{"{", 
        RowBox[{"0", ",", "0", ",", "0"}], "}"}], ",", 
       RowBox[{"{", 
        RowBox[{"0", ",", "0", ",", "0", ",", "0"}], "}"}], ",", 
       RowBox[{"{", 
        RowBox[{"0", ",", "0", ",", "0", ",", "0", ",", "0"}], "}"}]}], "}"}],
      ",", 
     RowBox[{"{", 
      RowBox[{
       RowBox[{"{", 
        RowBox[{"0", ",", "0"}], "}"}], ",", 
       RowBox[{"{", 
        RowBox[{"0", ",", "0", ",", "0"}], "}"}], ",", 
       RowBox[{"{", 
        RowBox[{"0", ",", "0", ",", "0", ",", "0"}], "}"}], ",", 
       RowBox[{"{", 
        RowBox[{"0", ",", "0", ",", "0", ",", "0", ",", "0"}], "}"}]}], "}"}],
      ",", 
     RowBox[{"{", 
      RowBox[{
       RowBox[{"{", 
        RowBox[{"0", ",", "0"}], "}"}], ",", 
       RowBox[{"{", 
        RowBox[{"0", ",", "0", ",", "0"}], "}"}], ",", 
       RowBox[{"{", 
        RowBox[{"0", ",", "0", ",", "0", ",", "0"}], "}"}], ",", 
       RowBox[{"{", 
        RowBox[{"0", ",", "0", ",", "0", ",", "0", ",", "0"}], "}"}]}], 
      "}"}]}], "}"}]}], "}"}]], "Output",
 CellChangeTimes->{{3.946115065738186*^9, 3.9461150767987957`*^9}, 
   3.946115129509466*^9, {3.946115225730179*^9, 3.9461152538777866`*^9}, 
   3.9461153471131973`*^9, {3.9461153811532097`*^9, 3.946115410446352*^9}, {
   3.946116593262823*^9, 3.946116602999031*^9}, {3.946117712201706*^9, 
   3.946117752869837*^9}, {3.9461178149591217`*^9, 3.946117835846691*^9}, 
   3.946117887860796*^9, {3.946117952851959*^9, 3.946117998292307*^9}, 
   3.94611811147538*^9, 3.946118450078373*^9, {3.946119188905325*^9, 
   3.946119209797161*^9}, 3.946122782361208*^9, 3.9468179655249577`*^9, 
   3.946818087185951*^9, 3.9468186836329346`*^9, 3.946818795627043*^9},
 CellLabel->"Out[53]=",ExpressionUUID->"c2dee316-c116-5142-b8cd-163c62beb155"]
}, Open  ]]
}, Closed]]
}, Closed]]
}, Closed]],

Cell[CellGroupData[{

Cell["Proofs of The Identities", "Title",
 CellChangeTimes->{{3.946279633633112*^9, 3.946279639622324*^9}, {
  3.9468090776933327`*^9, 
  3.946809078294361*^9}},ExpressionUUID->"dfa305ca-0940-8543-ac63-\
48fc1c9f43b9"],

Cell[CellGroupData[{

Cell["Proofs of Identities (3.1) and (3.2)", "Section",
 CellChangeTimes->{{3.946398042325964*^9, 
  3.946398068879263*^9}},ExpressionUUID->"fed83acd-108c-da4c-9c52-\
0dc0bf7144c9"],

Cell[CellGroupData[{

Cell["Proof or (3.1)", "Subsection",
 CellChangeTimes->{{3.9463987539074097`*^9, 
  3.946398757330868*^9}},ExpressionUUID->"85d70e65-b293-4d4a-9866-\
8059b4d2dde2"],

Cell[BoxData[
 RowBox[{
  RowBox[{"(*", " ", 
   RowBox[{"Sums", " ", "in", " ", "the", " ", 
    RowBox[{"(", "3.1", ")"}], " ", "identity"}], "*)"}], 
  "\[IndentingNewLine]", 
  RowBox[{
   RowBox[{
    RowBox[{
     RowBox[{"rec3p1LHSExp", "[", "n_", "]"}], ":=", " ", 
     RowBox[{"Sum", "[", 
      RowBox[{
       RowBox[{
        RowBox[{"q", "^", 
         RowBox[{"(", 
          RowBox[{
           RowBox[{"n1", "^", "2"}], "+", "n1"}], ")"}]}], 
        RowBox[{"q1Binomial", "[", 
         RowBox[{
          RowBox[{"n", "-", "1"}], ",", "n1", ",", 
          RowBox[{"q", "^", "2"}]}], "]"}]}], ",", 
       RowBox[{"{", 
        RowBox[{"n1", ",", "0", ",", "n"}], "}"}]}], "]"}]}], ";"}], 
   "\[IndentingNewLine]", 
   RowBox[{
    RowBox[{"rec3p1RHSExp", "[", "n_", "]"}], ":=", " ", 
    RowBox[{"Sum", "[", 
     RowBox[{
      RowBox[{
       RowBox[{
        RowBox[{"(", 
         RowBox[{"-", "1"}], ")"}], "^", "r"}], " ", 
       RowBox[{"q", "^", 
        RowBox[{"(", 
         RowBox[{
          RowBox[{"2", 
           RowBox[{"r", "^", "2"}]}], "+", "r"}], ")"}]}], 
       RowBox[{"qBinomial", "[", 
        RowBox[{
         RowBox[{"2", "n"}], ",", 
         RowBox[{"n", "-", 
          RowBox[{"2", "r"}], "+", 
          RowBox[{
           RowBox[{"(", 
            RowBox[{
             RowBox[{
              RowBox[{"(", 
               RowBox[{"-", "1"}], ")"}], "^", "r"}], "-", "1"}], ")"}], "/", 
           "2"}]}], ",", "q"}], "]"}]}], ",", " ", 
      RowBox[{"{", 
       RowBox[{"r", ",", 
        RowBox[{"-", "n"}], ",", "n"}], "}"}]}], "]"}]}]}]}]], "Input",
 CellChangeTimes->{{3.946398475682089*^9, 3.9463984942126884`*^9}, {
  3.946398532724018*^9, 3.946398564323965*^9}},
 CellLabel->"In[54]:=",ExpressionUUID->"062bf3e5-d98e-c445-8ec0-5e1d08394a0f"],

Cell[CellGroupData[{

Cell[BoxData[
 RowBox[{
  RowBox[{"(*", " ", 
   RowBox[{
   "Checking", " ", "that", " ", "the", " ", "initial", " ", "values", " ", 
    "match"}], " ", "*)"}], "\[IndentingNewLine]", 
  RowBox[{"Table", "[", 
   RowBox[{
    RowBox[{"Expand", "[", 
     RowBox[{
      RowBox[{"rec3p1LHSExp", "[", "n", "]"}], "-", 
      RowBox[{"rec3p1RHSExp", "[", "n", "]"}]}], "]"}], ",", " ", 
    RowBox[{"{", 
     RowBox[{"n", ",", "0", ",", "20"}], "}"}]}], "]"}]}]], "Input",
 CellChangeTimes->{{3.9463985076834354`*^9, 3.9463985220630894`*^9}, {
  3.9463985606069393`*^9, 3.946398611836481*^9}},
 CellLabel->"In[56]:=",ExpressionUUID->"8eb16b91-72f4-c544-9465-c25a3ed3188b"],

Cell[BoxData[
 RowBox[{"{", 
  RowBox[{
  "0", ",", "0", ",", "0", ",", "0", ",", "0", ",", "0", ",", "0", ",", "0", 
   ",", "0", ",", "0", ",", "0", ",", "0", ",", "0", ",", "0", ",", "0", ",", 
   "0", ",", "0", ",", "0", ",", "0", ",", "0", ",", "0"}], "}"}]], "Output",
 CellChangeTimes->{{3.9463986004864388`*^9, 3.9463986127793636`*^9}, 
   3.9468180884426117`*^9, 3.94681879690707*^9},
 CellLabel->"Out[56]=",ExpressionUUID->"48d28251-9e7c-324e-9d4c-efb2e1ace6e3"]
}, Open  ]],

Cell[CellGroupData[{

Cell[BoxData[
 RowBox[{
  RowBox[{"(*", " ", 
   RowBox[{"Recurrences", " ", "of", " ", "the", " ", "sides", " ", "of", " ", 
    RowBox[{"(", "3.1", ")"}]}], " ", "*)"}], "\[IndentingNewLine]", 
  RowBox[{"rec3p1LHS", " ", "=", " ", 
   RowBox[{"qSR", "[", 
    RowBox[{"qFR", "[", 
     RowBox[{
      RowBox[{
       RowBox[{"q", "^", 
        RowBox[{"(", 
         RowBox[{
          RowBox[{"n1", "^", "2"}], "+", "n1"}], ")"}]}], 
       RowBox[{"qBinomial", "[", 
        RowBox[{
         RowBox[{"n", "-", "1"}], ",", "n1", ",", 
         RowBox[{"q", "^", "2"}]}], "]"}]}], ",", 
      RowBox[{"{", "n", "}"}], ",", 
      RowBox[{"{", "n1", "}"}], ",", 
      RowBox[{"{", "0", "}"}], ",", 
      RowBox[{"{", "1", "}"}]}], "]"}], "]"}]}]}]], "Input",
 CellChangeTimes->{{3.946398077580593*^9, 3.946398166935816*^9}},
 CellLabel->"In[57]:=",ExpressionUUID->"99e6db98-933b-d541-8855-0add0336061d"],

Cell[BoxData[
 RowBox[{"{", 
  RowBox[{
   RowBox[{
    RowBox[{
     RowBox[{"(", 
      RowBox[{"1", "+", 
       SuperscriptBox["q", 
        RowBox[{"2", " ", "n"}]]}], ")"}], " ", 
     RowBox[{"SUM", "[", "n", "]"}]}], "-", 
    RowBox[{"SUM", "[", 
     RowBox[{"1", "+", "n"}], "]"}]}], "\[Equal]", "0"}], "}"}]], "Output",
 CellChangeTimes->{3.946398212767639*^9, 3.9468180885207367`*^9, 
  3.946818796991745*^9},
 CellLabel->"Out[57]=",ExpressionUUID->"753ac960-bc49-2f4d-b4e2-1c14a8da4e9e"]
}, Open  ]],

Cell[CellGroupData[{

Cell[BoxData[
 RowBox[{
  RowBox[{"(*", " ", 
   RowBox[{"The", " ", "RHS", " ", "sum", " ", "of", " ", 
    RowBox[{"(", "3.1", ")"}], " ", "needs", " ", "to", " ", "be", " ", 
    "split", " ", "into", " ", "two", " ", 
    RowBox[{"(", 
     RowBox[{"r", "->", " ", 
      RowBox[{
       RowBox[{"2", "r", " ", "and", " ", "r"}], "->", " ", 
       RowBox[{
        RowBox[{"2", "r"}], "+", "1"}]}]}], ")"}], " ", "before", " ", 
    "finding", " ", 
    RowBox[{"recurrences", "."}]}], " ", "*)"}], "\[IndentingNewLine]", 
  RowBox[{"rec3p1RHSsumSplit1", " ", "=", " ", 
   RowBox[{"qSR", "[", 
    RowBox[{"qFR", "[", 
     RowBox[{
      RowBox[{
       RowBox[{
        RowBox[{"(", 
         RowBox[{
          RowBox[{
           RowBox[{"(", 
            RowBox[{"-", "1"}], ")"}], "^", "r"}], " ", 
          RowBox[{"q", "^", 
           RowBox[{"(", 
            RowBox[{
             RowBox[{"2", 
              RowBox[{"r", "^", "2"}]}], "+", "r"}], ")"}]}], 
          RowBox[{"qBinomial", "[", 
           RowBox[{
            RowBox[{"2", "n"}], ",", 
            RowBox[{"n", "-", 
             RowBox[{"2", "r"}], "+", 
             RowBox[{
              RowBox[{"(", 
               RowBox[{
                RowBox[{
                 RowBox[{"(", 
                  RowBox[{"-", "1"}], ")"}], "^", "r"}], "-", "1"}], ")"}], 
              "/", "2"}]}], ",", "q"}], "]"}]}], ")"}], "/.", 
        RowBox[{"r", "->", 
         RowBox[{"2", "r"}]}]}], "/.", 
       RowBox[{
        RowBox[{
         RowBox[{"(", 
          RowBox[{"-", "1"}], ")"}], "^", 
         RowBox[{"(", 
          RowBox[{"2", "r"}], ")"}]}], "->", "1"}]}], ",", 
      RowBox[{"{", "n", "}"}], ",", 
      RowBox[{"{", "r", "}"}], ",", 
      RowBox[{"{", "0", "}"}], ",", 
      RowBox[{"{", "2", "}"}]}], "]"}], "]"}]}]}]], "Input",
 CellChangeTimes->{{3.9463982236258087`*^9, 3.946398338966007*^9}, {
  3.946398620026415*^9, 3.94639867260322*^9}},
 CellLabel->"In[58]:=",ExpressionUUID->"458e659f-2d4e-f844-a731-f0efe1493891"],

Cell[BoxData[
 RowBox[{"{", 
  RowBox[{
   RowBox[{
    RowBox[{
     RowBox[{"-", 
      SuperscriptBox["q", "6"]}], " ", 
     RowBox[{"(", 
      RowBox[{
       RowBox[{"-", "1"}], "+", 
       SuperscriptBox["q", "n"]}], ")"}], " ", 
     RowBox[{"(", 
      RowBox[{"1", "+", 
       SuperscriptBox["q", "n"]}], ")"}], " ", 
     RowBox[{"(", 
      RowBox[{"1", "+", 
       SuperscriptBox["q", 
        RowBox[{"2", " ", "n"}]]}], ")"}], " ", 
     RowBox[{"(", 
      RowBox[{
       RowBox[{"-", "1"}], "+", 
       SuperscriptBox["q", 
        RowBox[{"1", "+", "n"}]]}], ")"}], " ", 
     RowBox[{"(", 
      RowBox[{"1", "+", 
       SuperscriptBox["q", 
        RowBox[{"1", "+", "n"}]]}], ")"}], " ", 
     RowBox[{"(", 
      RowBox[{"1", "+", 
       SuperscriptBox["q", 
        RowBox[{"2", "+", 
         RowBox[{"2", " ", "n"}]}]]}], ")"}], " ", 
     RowBox[{"SUM", "[", "n", "]"}]}], "+", 
    RowBox[{
     SuperscriptBox["q", "3"], " ", 
     RowBox[{"(", 
      RowBox[{"1", "+", "q"}], ")"}], " ", 
     RowBox[{"(", 
      RowBox[{"1", "+", 
       SuperscriptBox["q", "2"]}], ")"}], " ", 
     RowBox[{"(", 
      RowBox[{"1", "+", 
       SuperscriptBox["q", 
        RowBox[{"2", "+", 
         RowBox[{"2", " ", "n"}]}]]}], ")"}], " ", 
     RowBox[{"(", 
      RowBox[{"1", "+", 
       SuperscriptBox["q", 
        RowBox[{"4", "+", 
         RowBox[{"4", " ", "n"}]}]]}], ")"}], " ", 
     RowBox[{"SUM", "[", 
      RowBox[{"1", "+", "n"}], "]"}]}], "-", 
    RowBox[{"q", " ", 
     RowBox[{"(", 
      RowBox[{"1", "+", 
       SuperscriptBox["q", "2"]}], ")"}], " ", 
     RowBox[{"(", 
      RowBox[{"1", "+", "q", "+", 
       SuperscriptBox["q", "2"], "+", 
       SuperscriptBox["q", 
        RowBox[{"3", "+", 
         RowBox[{"2", " ", "n"}]}]], "+", 
       RowBox[{"2", " ", 
        SuperscriptBox["q", 
         RowBox[{"4", "+", 
          RowBox[{"2", " ", "n"}]}]]}], "+", 
       SuperscriptBox["q", 
        RowBox[{"5", "+", 
         RowBox[{"2", " ", "n"}]}]], "+", 
       SuperscriptBox["q", 
        RowBox[{"6", "+", 
         RowBox[{"4", " ", "n"}]}]], "+", 
       SuperscriptBox["q", 
        RowBox[{"7", "+", 
         RowBox[{"4", " ", "n"}]}]], "+", 
       SuperscriptBox["q", 
        RowBox[{"8", "+", 
         RowBox[{"4", " ", "n"}]}]]}], ")"}], " ", 
     RowBox[{"SUM", "[", 
      RowBox[{"2", "+", "n"}], "]"}]}], "+", 
    RowBox[{
     RowBox[{"(", 
      RowBox[{"1", "+", "q"}], ")"}], " ", 
     RowBox[{"(", 
      RowBox[{"1", "+", 
       SuperscriptBox["q", "2"]}], ")"}], " ", 
     RowBox[{"(", 
      RowBox[{"1", "+", 
       SuperscriptBox["q", 
        RowBox[{"4", "+", 
         RowBox[{"2", " ", "n"}]}]]}], ")"}], " ", 
     RowBox[{"SUM", "[", 
      RowBox[{"3", "+", "n"}], "]"}]}], "-", 
    RowBox[{"SUM", "[", 
     RowBox[{"4", "+", "n"}], "]"}]}], "\[Equal]", "0"}], "}"}]], "Output",
 CellChangeTimes->{{3.946398302261841*^9, 3.94639833955398*^9}, 
   3.9468180887434025`*^9, 3.946818797129732*^9},
 CellLabel->"Out[58]=",ExpressionUUID->"93ad31e0-fb64-0349-95de-e107dfd9e439"]
}, Open  ]],

Cell[CellGroupData[{

Cell[BoxData[
 RowBox[{"rec3p1RHSsumSplit2", "=", " ", 
  RowBox[{"qSR", "[", 
   RowBox[{"qFR", "[", 
    RowBox[{
     RowBox[{
      RowBox[{
       RowBox[{"(", 
        RowBox[{
         RowBox[{
          RowBox[{"(", 
           RowBox[{"-", "1"}], ")"}], "^", "r"}], " ", 
         RowBox[{"q", "^", 
          RowBox[{"(", 
           RowBox[{
            RowBox[{"2", 
             RowBox[{"r", "^", "2"}]}], "+", "r"}], ")"}]}], 
         RowBox[{"qBinomial", "[", 
          RowBox[{
           RowBox[{"2", "n"}], ",", 
           RowBox[{"n", "-", 
            RowBox[{"2", "r"}], "+", 
            RowBox[{
             RowBox[{"(", 
              RowBox[{
               RowBox[{
                RowBox[{"(", 
                 RowBox[{"-", "1"}], ")"}], "^", "r"}], "-", "1"}], ")"}], 
             "/", "2"}]}], ",", "q"}], "]"}]}], ")"}], "/.", 
       RowBox[{"r", "->", 
        RowBox[{
         RowBox[{"2", "r"}], "+", "1"}]}]}], "/.", 
      RowBox[{
       RowBox[{
        RowBox[{"(", 
         RowBox[{"-", "1"}], ")"}], "^", 
        RowBox[{"(", 
         RowBox[{
          RowBox[{"2", "r"}], "+", "1"}], ")"}]}], "->", 
       RowBox[{"-", "1"}]}]}], ",", 
     RowBox[{"{", "n", "}"}], ",", 
     RowBox[{"{", "r", "}"}], ",", 
     RowBox[{"{", "0", "}"}], ",", 
     RowBox[{"{", "2", "}"}]}], "]"}], "]"}]}]], "Input",
 CellChangeTimes->{{3.9463982236258087`*^9, 3.9463983606373024`*^9}},
 CellLabel->"In[59]:=",ExpressionUUID->"840d18ff-9911-c048-994e-bce285d167ce"],

Cell[BoxData[
 RowBox[{"{", 
  RowBox[{
   RowBox[{
    RowBox[{
     RowBox[{"-", 
      SuperscriptBox["q", "6"]}], " ", 
     RowBox[{"(", 
      RowBox[{
       RowBox[{"-", "1"}], "+", 
       SuperscriptBox["q", "n"]}], ")"}], " ", 
     RowBox[{"(", 
      RowBox[{"1", "+", 
       SuperscriptBox["q", "n"]}], ")"}], " ", 
     RowBox[{"(", 
      RowBox[{"1", "+", 
       SuperscriptBox["q", 
        RowBox[{"2", " ", "n"}]]}], ")"}], " ", 
     RowBox[{"(", 
      RowBox[{
       RowBox[{"-", "1"}], "+", 
       SuperscriptBox["q", 
        RowBox[{"1", "+", "n"}]]}], ")"}], " ", 
     RowBox[{"(", 
      RowBox[{"1", "+", 
       SuperscriptBox["q", 
        RowBox[{"1", "+", "n"}]]}], ")"}], " ", 
     RowBox[{"(", 
      RowBox[{"1", "+", 
       SuperscriptBox["q", 
        RowBox[{"2", "+", 
         RowBox[{"2", " ", "n"}]}]]}], ")"}], " ", 
     RowBox[{"SUM", "[", "n", "]"}]}], "+", 
    RowBox[{
     SuperscriptBox["q", "3"], " ", 
     RowBox[{"(", 
      RowBox[{"1", "+", "q"}], ")"}], " ", 
     RowBox[{"(", 
      RowBox[{"1", "+", 
       SuperscriptBox["q", "2"]}], ")"}], " ", 
     RowBox[{"(", 
      RowBox[{"1", "+", 
       SuperscriptBox["q", 
        RowBox[{"2", "+", 
         RowBox[{"2", " ", "n"}]}]]}], ")"}], " ", 
     RowBox[{"(", 
      RowBox[{"1", "+", 
       SuperscriptBox["q", 
        RowBox[{"4", "+", 
         RowBox[{"4", " ", "n"}]}]]}], ")"}], " ", 
     RowBox[{"SUM", "[", 
      RowBox[{"1", "+", "n"}], "]"}]}], "-", 
    RowBox[{"q", " ", 
     RowBox[{"(", 
      RowBox[{"1", "+", 
       SuperscriptBox["q", "2"]}], ")"}], " ", 
     RowBox[{"(", 
      RowBox[{"1", "+", "q", "+", 
       SuperscriptBox["q", "2"], "+", 
       SuperscriptBox["q", 
        RowBox[{"3", "+", 
         RowBox[{"2", " ", "n"}]}]], "+", 
       RowBox[{"2", " ", 
        SuperscriptBox["q", 
         RowBox[{"4", "+", 
          RowBox[{"2", " ", "n"}]}]]}], "+", 
       SuperscriptBox["q", 
        RowBox[{"5", "+", 
         RowBox[{"2", " ", "n"}]}]], "+", 
       SuperscriptBox["q", 
        RowBox[{"6", "+", 
         RowBox[{"4", " ", "n"}]}]], "+", 
       SuperscriptBox["q", 
        RowBox[{"7", "+", 
         RowBox[{"4", " ", "n"}]}]], "+", 
       SuperscriptBox["q", 
        RowBox[{"8", "+", 
         RowBox[{"4", " ", "n"}]}]]}], ")"}], " ", 
     RowBox[{"SUM", "[", 
      RowBox[{"2", "+", "n"}], "]"}]}], "+", 
    RowBox[{
     RowBox[{"(", 
      RowBox[{"1", "+", "q"}], ")"}], " ", 
     RowBox[{"(", 
      RowBox[{"1", "+", 
       SuperscriptBox["q", "2"]}], ")"}], " ", 
     RowBox[{"(", 
      RowBox[{"1", "+", 
       SuperscriptBox["q", 
        RowBox[{"4", "+", 
         RowBox[{"2", " ", "n"}]}]]}], ")"}], " ", 
     RowBox[{"SUM", "[", 
      RowBox[{"3", "+", "n"}], "]"}]}], "-", 
    RowBox[{"SUM", "[", 
     RowBox[{"4", "+", "n"}], "]"}]}], "\[Equal]", "0"}], "}"}]], "Output",
 CellChangeTimes->{3.946398361594797*^9, 3.946818088906168*^9, 
  3.9468187973081207`*^9},
 CellLabel->"Out[59]=",ExpressionUUID->"4f4496a5-4777-3d4e-909f-2094ca7cd874"]
}, Open  ]],

Cell[CellGroupData[{

Cell[BoxData[
 RowBox[{"rec3p1RHSsumSplit1", "==", "rec3p1RHSsumSplit2"}]], "Input",
 CellChangeTimes->{{3.946398367063326*^9, 3.946398385035774*^9}},
 CellLabel->"In[60]:=",ExpressionUUID->"689334bb-2870-614d-b261-d042626575d0"],

Cell[BoxData["True"], "Output",
 CellChangeTimes->{3.946398385406271*^9, 3.946818088975191*^9, 
  3.946818797361511*^9},
 CellLabel->"Out[60]=",ExpressionUUID->"abd051d3-cd96-8445-b1aa-6650629e7ab8"]
}, Open  ]],

Cell[CellGroupData[{

Cell[BoxData[
 RowBox[{
  RowBox[{"(*", " ", 
   RowBox[{"GCD", " ", "of", " ", "the", " ", "two", " ", "recurrences"}], 
   " ", "*)"}], "\[IndentingNewLine]", 
  RowBox[{"qREGCD", "[", 
   RowBox[{
    RowBox[{"rec3p1LHS", "[", 
     RowBox[{"[", 
      RowBox[{"1", ",", "1"}], "]"}], "]"}], ",", 
    RowBox[{"rec3p1RHSsumSplit1", "[", 
     RowBox[{"[", 
      RowBox[{"1", ",", "1"}], "]"}], "]"}], ",", 
    RowBox[{"SUM", "[", "n", "]"}]}], "]"}]}]], "Input",
 CellChangeTimes->{{3.9463983912539196`*^9, 3.9463984444367027`*^9}},
 CellLabel->"In[61]:=",ExpressionUUID->"15dfa1ef-c2f2-544a-b638-9b1720cc44fe"],

Cell[BoxData[
 RowBox[{
  RowBox[{
   RowBox[{"(", 
    RowBox[{
     RowBox[{"-", "1"}], "-", 
     SuperscriptBox["q", 
      RowBox[{"2", " ", "n"}]]}], ")"}], " ", 
   RowBox[{"SUM", "[", "n", "]"}]}], "+", 
  RowBox[{"SUM", "[", 
   RowBox[{"1", "+", "n"}], "]"}]}]], "Output",
 CellChangeTimes->{3.946398421563404*^9, 3.9468180890064583`*^9, 
  3.9468187974083767`*^9},
 CellLabel->"Out[61]=",ExpressionUUID->"bbbd8601-569b-4c49-91d9-24e1e7cbde0d"]
}, Open  ]],

Cell[BoxData[
 RowBox[{"(*", " ", 
  RowBox[{"The", " ", "two", " ", "sides", " ", "of", " ", 
   RowBox[{"(", "3.1", ")"}], " ", "satisfy", " ", "the", " ", "same", " ", 
   "first", " ", "order", " ", "recurrence", " ", "and", " ", "have", " ", 
   "the", " ", "same", " ", "initial", " ", 
   RowBox[{"conditions", ".", " ", "Hence"}], " ", "they", " ", "are", " ", 
   "the", " ", 
   RowBox[{"same", "."}]}], "*)"}]], "Input",
 CellChangeTimes->{{3.946398682135212*^9, 3.9463987419201183`*^9}, 
   3.9468185453676586`*^9},
 CellLabel->"In[62]:=",ExpressionUUID->"1f95a433-31c3-274e-8f2f-1175def987e0"]
}, Closed]],

Cell[CellGroupData[{

Cell["Proof or (3.2)", "Subsection",
 CellChangeTimes->{{3.9463987539074097`*^9, 
  3.946398767813673*^9}},ExpressionUUID->"636c8877-b625-8341-b0e2-\
b4301681c6fc"],

Cell[BoxData[
 RowBox[{
  RowBox[{"(*", " ", 
   RowBox[{"Sums", " ", "in", " ", "the", " ", 
    RowBox[{"(", "3.2", ")"}], " ", "identity"}], "*)"}], 
  "\[IndentingNewLine]", 
  RowBox[{
   RowBox[{
    RowBox[{
     RowBox[{"rec3p2LHSExp", "[", "n_", "]"}], ":=", " ", 
     RowBox[{"Sum", "[", 
      RowBox[{
       RowBox[{
        RowBox[{"q", "^", 
         RowBox[{"(", 
          RowBox[{"n1", "^", "2"}], ")"}]}], 
        RowBox[{"q1Binomial", "[", 
         RowBox[{"n", ",", "n1", ",", 
          RowBox[{"q", "^", "2"}]}], "]"}]}], ",", 
       RowBox[{"{", 
        RowBox[{"n1", ",", "0", ",", "n"}], "}"}]}], "]"}]}], ";"}], 
   "\[IndentingNewLine]", 
   RowBox[{
    RowBox[{"rec3p2RHSExp", "[", "n_", "]"}], ":=", " ", 
    RowBox[{"Sum", "[", 
     RowBox[{
      RowBox[{
       RowBox[{
        RowBox[{"(", 
         RowBox[{"-", "1"}], ")"}], "^", "r"}], " ", 
       RowBox[{"q", "^", 
        RowBox[{"(", 
         RowBox[{"2", 
          RowBox[{"r", "^", "2"}]}], ")"}]}], 
       RowBox[{"qBinomial", "[", 
        RowBox[{
         RowBox[{"2", "n"}], ",", 
         RowBox[{"n", "-", 
          RowBox[{"2", "r"}]}], ",", "q"}], "]"}]}], ",", " ", 
      RowBox[{"{", 
       RowBox[{"r", ",", 
        RowBox[{"-", "n"}], ",", "n"}], "}"}]}], "]"}]}]}]}]], "Input",
 CellChangeTimes->{{3.946398475682089*^9, 3.9463984942126884`*^9}, {
  3.946398532724018*^9, 3.946398564323965*^9}, {3.9463987694624405`*^9, 
  3.9463988002700024`*^9}},
 CellLabel->"In[63]:=",ExpressionUUID->"c70e983b-8b51-3e45-bc5d-35790db26945"],

Cell[CellGroupData[{

Cell[BoxData[
 RowBox[{
  RowBox[{"(*", " ", 
   RowBox[{
   "Checking", " ", "that", " ", "the", " ", "initial", " ", "values", " ", 
    "match"}], " ", "*)"}], "\[IndentingNewLine]", 
  RowBox[{"Table", "[", 
   RowBox[{
    RowBox[{"Expand", "[", 
     RowBox[{
      RowBox[{"rec3p2LHSExp", "[", "n", "]"}], "-", 
      RowBox[{"rec3p2RHSExp", "[", "n", "]"}]}], "]"}], ",", " ", 
    RowBox[{"{", 
     RowBox[{"n", ",", "0", ",", "20"}], "}"}]}], "]"}]}]], "Input",
 CellChangeTimes->{{3.9463985076834354`*^9, 3.9463985220630894`*^9}, {
  3.9463985606069393`*^9, 3.946398611836481*^9}, {3.946398789565441*^9, 
  3.946398791013813*^9}},
 CellLabel->"In[65]:=",ExpressionUUID->"1da46b68-b5ca-a742-9987-2da03fca3bd7"],

Cell[BoxData[
 RowBox[{"{", 
  RowBox[{
  "0", ",", "0", ",", "0", ",", "0", ",", "0", ",", "0", ",", "0", ",", "0", 
   ",", "0", ",", "0", ",", "0", ",", "0", ",", "0", ",", "0", ",", "0", ",", 
   "0", ",", "0", ",", "0", ",", "0", ",", "0", ",", "0"}], "}"}]], "Output",
 CellChangeTimes->{{3.9463986004864388`*^9, 3.9463986127793636`*^9}, 
   3.9463987924724293`*^9, 3.9468180898462753`*^9, 3.9468187979943295`*^9},
 CellLabel->"Out[65]=",ExpressionUUID->"b3085ee2-b989-a747-8a72-5d8352ed1ca9"]
}, Open  ]],

Cell[CellGroupData[{

Cell[BoxData[
 RowBox[{
  RowBox[{"(*", " ", 
   RowBox[{"Recurrences", " ", "of", " ", "the", " ", "sides", " ", "of", " ", 
    RowBox[{"(", "3.2", ")"}]}], " ", "*)"}], "\[IndentingNewLine]", 
  RowBox[{"rec3p2LHS", " ", "=", " ", 
   RowBox[{"qSR", "[", 
    RowBox[{"qFR", "[", 
     RowBox[{
      RowBox[{
       RowBox[{"q", "^", 
        RowBox[{"(", 
         RowBox[{"n1", "^", "2"}], ")"}]}], 
       RowBox[{"qBinomial", "[", 
        RowBox[{"n", ",", "n1", ",", 
         RowBox[{"q", "^", "2"}]}], "]"}]}], ",", 
      RowBox[{"{", "n", "}"}], ",", 
      RowBox[{"{", "n1", "}"}], ",", 
      RowBox[{"{", "0", "}"}], ",", 
      RowBox[{"{", "1", "}"}]}], "]"}], "]"}]}]}]], "Input",
 CellChangeTimes->{{3.946398077580593*^9, 3.946398166935816*^9}, {
  3.9463987967829*^9, 3.9463988060248356`*^9}, {3.946398870540449*^9, 
  3.946398870686844*^9}},
 CellLabel->"In[66]:=",ExpressionUUID->"fc63091a-8e8d-1a47-80c3-2d1dd43d3eaa"],

Cell[BoxData[
 RowBox[{"{", 
  RowBox[{
   RowBox[{
    RowBox[{
     RowBox[{"(", 
      RowBox[{
       RowBox[{"-", "1"}], "-", 
       SuperscriptBox["q", 
        RowBox[{"1", "+", 
         RowBox[{"2", " ", "n"}]}]]}], ")"}], " ", 
     RowBox[{"SUM", "[", "n", "]"}]}], "+", 
    RowBox[{"SUM", "[", 
     RowBox[{"1", "+", "n"}], "]"}]}], "\[Equal]", "0"}], "}"}]], "Output",
 CellChangeTimes->{3.946398212767639*^9, 3.946398806508461*^9, 
  3.9463988710350494`*^9, 3.946818089893156*^9, 3.946818798032091*^9},
 CellLabel->"Out[66]=",ExpressionUUID->"90b76638-ffbb-624c-8ae1-b202455737f7"]
}, Open  ]],

Cell[CellGroupData[{

Cell[BoxData[
 RowBox[{
  RowBox[{"(*", " ", 
   RowBox[{"The", " ", "RHS", " ", "sum", " ", "of", " ", 
    RowBox[{"(", "3.2", ")"}], " ", "needs", " ", "to", " ", "be", " ", 
    "split", " ", "into", " ", "two", " ", 
    RowBox[{"(", 
     RowBox[{"r", "->", " ", 
      RowBox[{
       RowBox[{"2", "r", " ", "and", " ", "r"}], "->", " ", 
       RowBox[{
        RowBox[{"2", "r"}], "+", "1"}]}]}], ")"}], " ", "before", " ", 
    "finding", " ", 
    RowBox[{"recurrences", "."}]}], " ", "*)"}], "\[IndentingNewLine]", 
  RowBox[{"rec3p2RHSsumSplit1", " ", "=", " ", 
   RowBox[{"qSR", "[", 
    RowBox[{"qFR", "[", 
     RowBox[{
      RowBox[{
       RowBox[{
        RowBox[{"(", 
         RowBox[{
          RowBox[{
           RowBox[{"(", 
            RowBox[{"-", "1"}], ")"}], "^", "r"}], " ", 
          RowBox[{"q", "^", 
           RowBox[{"(", 
            RowBox[{"2", 
             RowBox[{"r", "^", "2"}]}], ")"}]}], 
          RowBox[{"qBinomial", "[", 
           RowBox[{
            RowBox[{"2", "n"}], ",", 
            RowBox[{"n", "-", 
             RowBox[{"2", "r"}]}], ",", "q"}], "]"}]}], ")"}], "/.", 
        RowBox[{"r", "->", 
         RowBox[{"2", "r"}]}]}], "/.", 
       RowBox[{
        RowBox[{
         RowBox[{"(", 
          RowBox[{"-", "1"}], ")"}], "^", 
         RowBox[{"(", 
          RowBox[{"2", "r"}], ")"}]}], "->", "1"}]}], ",", 
      RowBox[{"{", "n", "}"}], ",", 
      RowBox[{"{", "r", "}"}], ",", 
      RowBox[{"{", "0", "}"}], ",", 
      RowBox[{"{", "2", "}"}]}], "]"}], "]"}]}]}]], "Input",
 CellChangeTimes->{{3.9463982236258087`*^9, 3.946398338966007*^9}, {
  3.946398620026415*^9, 3.94639867260322*^9}, {3.9463988087707977`*^9, 
  3.9463988166765594`*^9}},
 CellLabel->"In[67]:=",ExpressionUUID->"b16ffe6c-c371-2f46-9aa5-e7b7ab5d9845"],

Cell[BoxData[
 RowBox[{"{", 
  RowBox[{
   RowBox[{
    RowBox[{
     RowBox[{"-", 
      SuperscriptBox["q", "6"]}], " ", 
     SuperscriptBox[
      RowBox[{"(", 
       RowBox[{
        RowBox[{"-", "1"}], "+", 
        SuperscriptBox["q", 
         RowBox[{"1", "+", 
          RowBox[{"2", " ", "n"}]}]]}], ")"}], "2"], " ", 
     SuperscriptBox[
      RowBox[{"(", 
       RowBox[{"1", "+", 
        SuperscriptBox["q", 
         RowBox[{"1", "+", 
          RowBox[{"2", " ", "n"}]}]]}], ")"}], "2"], " ", 
     RowBox[{"SUM", "[", "n", "]"}]}], "+", 
    RowBox[{
     SuperscriptBox["q", "3"], " ", 
     RowBox[{"(", 
      RowBox[{"1", "+", "q"}], ")"}], " ", 
     RowBox[{"(", 
      RowBox[{"1", "+", 
       SuperscriptBox["q", "2"]}], ")"}], " ", 
     RowBox[{"(", 
      RowBox[{"1", "+", 
       SuperscriptBox["q", 
        RowBox[{"2", "+", 
         RowBox[{"2", " ", "n"}]}]]}], ")"}], " ", 
     RowBox[{"(", 
      RowBox[{"1", "+", 
       SuperscriptBox["q", 
        RowBox[{"4", "+", 
         RowBox[{"4", " ", "n"}]}]]}], ")"}], " ", 
     RowBox[{"SUM", "[", 
      RowBox[{"1", "+", "n"}], "]"}]}], "-", 
    RowBox[{"q", " ", 
     RowBox[{"(", 
      RowBox[{"1", "+", 
       SuperscriptBox["q", "2"]}], ")"}], " ", 
     RowBox[{"(", 
      RowBox[{"1", "+", "q", "+", 
       SuperscriptBox["q", "2"], "+", 
       SuperscriptBox["q", 
        RowBox[{"3", "+", 
         RowBox[{"2", " ", "n"}]}]], "+", 
       RowBox[{"2", " ", 
        SuperscriptBox["q", 
         RowBox[{"4", "+", 
          RowBox[{"2", " ", "n"}]}]]}], "+", 
       SuperscriptBox["q", 
        RowBox[{"5", "+", 
         RowBox[{"2", " ", "n"}]}]], "+", 
       SuperscriptBox["q", 
        RowBox[{"6", "+", 
         RowBox[{"4", " ", "n"}]}]], "+", 
       SuperscriptBox["q", 
        RowBox[{"7", "+", 
         RowBox[{"4", " ", "n"}]}]], "+", 
       SuperscriptBox["q", 
        RowBox[{"8", "+", 
         RowBox[{"4", " ", "n"}]}]]}], ")"}], " ", 
     RowBox[{"SUM", "[", 
      RowBox[{"2", "+", "n"}], "]"}]}], "+", 
    RowBox[{
     RowBox[{"(", 
      RowBox[{"1", "+", "q"}], ")"}], " ", 
     RowBox[{"(", 
      RowBox[{"1", "+", 
       SuperscriptBox["q", "2"]}], ")"}], " ", 
     RowBox[{"(", 
      RowBox[{"1", "+", 
       SuperscriptBox["q", 
        RowBox[{"4", "+", 
         RowBox[{"2", " ", "n"}]}]]}], ")"}], " ", 
     RowBox[{"SUM", "[", 
      RowBox[{"3", "+", "n"}], "]"}]}], "-", 
    RowBox[{"SUM", "[", 
     RowBox[{"4", "+", "n"}], "]"}]}], "\[Equal]", "0"}], "}"}]], "Output",
 CellChangeTimes->{{3.946398302261841*^9, 3.94639833955398*^9}, 
   3.946398820702381*^9, 3.9468180900246696`*^9, 3.9468187981948586`*^9},
 CellLabel->"Out[67]=",ExpressionUUID->"1e23879b-ec32-2447-89e5-60785bb0468e"]
}, Open  ]],

Cell[CellGroupData[{

Cell[BoxData[
 RowBox[{"rec3p2RHSsumSplit2", "=", " ", 
  RowBox[{"qSR", "[", 
   RowBox[{"qFR", "[", 
    RowBox[{
     RowBox[{
      RowBox[{
       RowBox[{"(", 
        RowBox[{
         RowBox[{
          RowBox[{"(", 
           RowBox[{"-", "1"}], ")"}], "^", "r"}], " ", 
         RowBox[{"q", "^", 
          RowBox[{"(", 
           RowBox[{"2", 
            RowBox[{"r", "^", "2"}]}], ")"}]}], 
         RowBox[{"qBinomial", "[", 
          RowBox[{
           RowBox[{"2", "n"}], ",", 
           RowBox[{"n", "-", 
            RowBox[{"2", "r"}]}], ",", "q"}], "]"}]}], ")"}], "/.", 
       RowBox[{"r", "->", 
        RowBox[{
         RowBox[{"2", "r"}], "+", "1"}]}]}], "/.", 
      RowBox[{
       RowBox[{
        RowBox[{"(", 
         RowBox[{"-", "1"}], ")"}], "^", 
        RowBox[{"(", 
         RowBox[{
          RowBox[{"2", "r"}], "+", "1"}], ")"}]}], "->", 
       RowBox[{"-", "1"}]}]}], ",", 
     RowBox[{"{", "n", "}"}], ",", 
     RowBox[{"{", "r", "}"}], ",", 
     RowBox[{"{", "0", "}"}], ",", 
     RowBox[{"{", "2", "}"}]}], "]"}], "]"}]}]], "Input",
 CellChangeTimes->{{3.9463982236258087`*^9, 3.9463983606373024`*^9}, {
  3.946398824102289*^9, 3.9463988309208393`*^9}},
 CellLabel->"In[68]:=",ExpressionUUID->"b92b36dc-d9a4-0047-8a65-63d7415a3444"],

Cell[BoxData[
 RowBox[{"{", 
  RowBox[{
   RowBox[{
    RowBox[{
     RowBox[{"-", 
      SuperscriptBox["q", "6"]}], " ", 
     SuperscriptBox[
      RowBox[{"(", 
       RowBox[{
        RowBox[{"-", "1"}], "+", 
        SuperscriptBox["q", 
         RowBox[{"1", "+", 
          RowBox[{"2", " ", "n"}]}]]}], ")"}], "2"], " ", 
     SuperscriptBox[
      RowBox[{"(", 
       RowBox[{"1", "+", 
        SuperscriptBox["q", 
         RowBox[{"1", "+", 
          RowBox[{"2", " ", "n"}]}]]}], ")"}], "2"], " ", 
     RowBox[{"SUM", "[", "n", "]"}]}], "+", 
    RowBox[{
     SuperscriptBox["q", "3"], " ", 
     RowBox[{"(", 
      RowBox[{"1", "+", "q"}], ")"}], " ", 
     RowBox[{"(", 
      RowBox[{"1", "+", 
       SuperscriptBox["q", "2"]}], ")"}], " ", 
     RowBox[{"(", 
      RowBox[{"1", "+", 
       SuperscriptBox["q", 
        RowBox[{"2", "+", 
         RowBox[{"2", " ", "n"}]}]]}], ")"}], " ", 
     RowBox[{"(", 
      RowBox[{"1", "+", 
       SuperscriptBox["q", 
        RowBox[{"4", "+", 
         RowBox[{"4", " ", "n"}]}]]}], ")"}], " ", 
     RowBox[{"SUM", "[", 
      RowBox[{"1", "+", "n"}], "]"}]}], "-", 
    RowBox[{"q", " ", 
     RowBox[{"(", 
      RowBox[{"1", "+", 
       SuperscriptBox["q", "2"]}], ")"}], " ", 
     RowBox[{"(", 
      RowBox[{"1", "+", "q", "+", 
       SuperscriptBox["q", "2"], "+", 
       SuperscriptBox["q", 
        RowBox[{"3", "+", 
         RowBox[{"2", " ", "n"}]}]], "+", 
       RowBox[{"2", " ", 
        SuperscriptBox["q", 
         RowBox[{"4", "+", 
          RowBox[{"2", " ", "n"}]}]]}], "+", 
       SuperscriptBox["q", 
        RowBox[{"5", "+", 
         RowBox[{"2", " ", "n"}]}]], "+", 
       SuperscriptBox["q", 
        RowBox[{"6", "+", 
         RowBox[{"4", " ", "n"}]}]], "+", 
       SuperscriptBox["q", 
        RowBox[{"7", "+", 
         RowBox[{"4", " ", "n"}]}]], "+", 
       SuperscriptBox["q", 
        RowBox[{"8", "+", 
         RowBox[{"4", " ", "n"}]}]]}], ")"}], " ", 
     RowBox[{"SUM", "[", 
      RowBox[{"2", "+", "n"}], "]"}]}], "+", 
    RowBox[{
     RowBox[{"(", 
      RowBox[{"1", "+", "q"}], ")"}], " ", 
     RowBox[{"(", 
      RowBox[{"1", "+", 
       SuperscriptBox["q", "2"]}], ")"}], " ", 
     RowBox[{"(", 
      RowBox[{"1", "+", 
       SuperscriptBox["q", 
        RowBox[{"4", "+", 
         RowBox[{"2", " ", "n"}]}]]}], ")"}], " ", 
     RowBox[{"SUM", "[", 
      RowBox[{"3", "+", "n"}], "]"}]}], "-", 
    RowBox[{"SUM", "[", 
     RowBox[{"4", "+", "n"}], "]"}]}], "\[Equal]", "0"}], "}"}]], "Output",
 CellChangeTimes->{3.946398361594797*^9, 3.9463988323915863`*^9, 
  3.9468180901783257`*^9, 3.946818798379757*^9},
 CellLabel->"Out[68]=",ExpressionUUID->"873f4557-9a12-8749-ba15-34663cb1430a"]
}, Open  ]],

Cell[CellGroupData[{

Cell[BoxData[
 RowBox[{"rec3p2RHSsumSplit1", "==", "rec3p2RHSsumSplit2"}]], "Input",
 CellChangeTimes->{{3.946398367063326*^9, 3.946398385035774*^9}, {
  3.9463988349588375`*^9, 3.9463988578668156`*^9}},
 CellLabel->"In[69]:=",ExpressionUUID->"5f4c9333-45a4-f44a-8423-25be628418cd"],

Cell[BoxData["True"], "Output",
 CellChangeTimes->{3.946398385406271*^9, 3.946398837610365*^9, 
  3.946818090225193*^9, 3.946818798433138*^9},
 CellLabel->"Out[69]=",ExpressionUUID->"8c9525ac-e784-fa4d-ad09-ce8b02d0dfae"]
}, Open  ]],

Cell[CellGroupData[{

Cell[BoxData[
 RowBox[{
  RowBox[{"(*", " ", 
   RowBox[{"GCD", " ", "of", " ", "the", " ", "two", " ", "recurrences"}], 
   " ", "*)"}], "\[IndentingNewLine]", 
  RowBox[{"qREGCD", "[", 
   RowBox[{
    RowBox[{"rec3p2LHS", "[", 
     RowBox[{"[", 
      RowBox[{"1", ",", "1"}], "]"}], "]"}], ",", 
    RowBox[{"rec3p2RHSsumSplit1", "[", 
     RowBox[{"[", 
      RowBox[{"1", ",", "1"}], "]"}], "]"}], ",", 
    RowBox[{"SUM", "[", "n", "]"}]}], "]"}]}]], "Input",
 CellChangeTimes->{{3.9463983912539196`*^9, 3.9463984444367027`*^9}, {
  3.9463988600085926`*^9, 3.946398862346607*^9}},
 CellLabel->"In[70]:=",ExpressionUUID->"8ae26fd5-1705-4545-a2d9-1c7c6fe66ec8"],

Cell[BoxData[
 RowBox[{
  RowBox[{
   RowBox[{"(", 
    RowBox[{
     RowBox[{"-", "1"}], "-", 
     SuperscriptBox["q", 
      RowBox[{"1", "+", 
       RowBox[{"2", " ", "n"}]}]]}], ")"}], " ", 
   RowBox[{"SUM", "[", "n", "]"}]}], "+", 
  RowBox[{"SUM", "[", 
   RowBox[{"1", "+", "n"}], "]"}]}]], "Output",
 CellChangeTimes->{
  3.946398421563404*^9, {3.9463988627801857`*^9, 3.946398873463009*^9}, 
   3.9468180902629833`*^9, 3.9468187984956455`*^9},
 CellLabel->"Out[70]=",ExpressionUUID->"57a170d3-6c85-f748-8c80-e701a48d7325"]
}, Open  ]],

Cell[BoxData[
 RowBox[{"(*", " ", 
  RowBox[{"The", " ", "two", " ", "sides", " ", "of", " ", 
   RowBox[{"(", "3.2", ")"}], " ", "satisfy", " ", "the", " ", "same", " ", 
   "first", " ", "order", " ", "recurrence", " ", "and", " ", "have", " ", 
   "the", " ", "same", " ", "initial", " ", 
   RowBox[{"conditions", ".", " ", "Hence"}], " ", "they", " ", "are", " ", 
   "the", " ", 
   RowBox[{"same", "."}]}], "*)"}]], "Input",
 CellChangeTimes->{{3.946398682135212*^9, 3.9463987419201183`*^9}, {
   3.9463988765662746`*^9, 3.946398876595085*^9}, 3.9468185453676586`*^9},
 CellLabel->"In[71]:=",ExpressionUUID->"5a047ebf-a0eb-9449-8bfc-c1a8add17a21"]
}, Closed]],

Cell[CellGroupData[{

Cell["A Substitution of the recurrences", "Subsection",
 CellChangeTimes->{{3.9463994941811714`*^9, 
  3.946399509046097*^9}},ExpressionUUID->"8530488b-4ae4-5346-b662-\
706327750155"],

Cell[BoxData[
 RowBox[{"(*", " ", 
  RowBox[{"Recurrences", " ", "of", " ", "CP", 
   RowBox[{"(", 
    RowBox[{"2", ",", "0"}], ")"}], " ", "and", " ", "CP", 
   RowBox[{"(", 
    RowBox[{"1", ",", "1"}], ")"}], " ", "from", " ", "the", " ", 
   "recurrences", " ", "of", " ", 
   RowBox[{"(", "3.1", ")"}], " ", "and", " ", 
   RowBox[{"(", "3.2", ")"}]}], " ", "*)"}]], "Input",
 CellChangeTimes->{{3.94640148730089*^9, 3.946401521294567*^9}},
 CellLabel->"In[72]:=",ExpressionUUID->"c98d9e6a-1b97-154e-8ec9-a9f3f9d3efca"],

Cell[CellGroupData[{

Cell[BoxData[
 RowBox[{"qRESubstitute", "[", 
  RowBox[{
   RowBox[{
    RowBox[{
     RowBox[{"(", 
      RowBox[{
       RowBox[{"-", "1"}], "-", 
       SuperscriptBox["q", 
        RowBox[{"2", " ", "n"}]]}], ")"}], " ", 
     RowBox[{"SUM", "[", "n", "]"}]}], "+", 
    RowBox[{"SUM", "[", 
     RowBox[{"1", "+", "n"}], "]"}]}], ",", " ", 
   RowBox[{"SUM", "[", "n", "]"}], ",", " ", 
   RowBox[{"1", "/", 
    RowBox[{"qPochhammer", "[", 
     RowBox[{"q", ",", "q", ",", 
      RowBox[{"2", "n"}]}], "]"}]}]}], "]"}]], "Input",
 CellChangeTimes->{{3.9463995131450443`*^9, 3.946399547999014*^9}},
 CellLabel->"In[73]:=",ExpressionUUID->"8decf4a1-833a-af48-83f3-24de0d1a558b"],

Cell[BoxData[
 RowBox[{
  RowBox[{
   RowBox[{"(", 
    RowBox[{
     RowBox[{"-", "1"}], "-", 
     SuperscriptBox["q", 
      RowBox[{"2", " ", "n"}]]}], ")"}], " ", 
   RowBox[{"SUM", "[", "n", "]"}]}], "+", 
  RowBox[{
   RowBox[{"(", 
    RowBox[{
     RowBox[{"-", "1"}], "+", 
     SuperscriptBox["q", 
      RowBox[{"1", "+", "n"}]]}], ")"}], " ", 
   RowBox[{"(", 
    RowBox[{"1", "+", 
     SuperscriptBox["q", 
      RowBox[{"1", "+", "n"}]]}], ")"}], " ", 
   RowBox[{"(", 
    RowBox[{
     RowBox[{"-", "1"}], "+", 
     SuperscriptBox["q", 
      RowBox[{"1", "+", 
       RowBox[{"2", " ", "n"}]}]]}], ")"}], " ", 
   RowBox[{"SUM", "[", 
    RowBox[{"1", "+", "n"}], "]"}]}]}]], "Output",
 CellChangeTimes->{3.9463995485827923`*^9, 3.9468180903476143`*^9, 
  3.946818798536026*^9},
 CellLabel->"Out[73]=",ExpressionUUID->"542c6740-10f9-874f-9a0f-27d36771ccab"]
}, Open  ]],

Cell[CellGroupData[{

Cell[BoxData[
 RowBox[{"qRESubstitute", "[", 
  RowBox[{
   RowBox[{
    RowBox[{
     RowBox[{"(", 
      RowBox[{
       RowBox[{"-", "1"}], "-", 
       SuperscriptBox["q", 
        RowBox[{"1", "+", 
         RowBox[{"2", " ", "n"}]}]]}], ")"}], " ", 
     RowBox[{"SUM", "[", "n", "]"}]}], "+", 
    RowBox[{"SUM", "[", 
     RowBox[{"1", "+", "n"}], "]"}]}], ",", " ", 
   RowBox[{"SUM", "[", "n", "]"}], ",", " ", 
   RowBox[{"1", "/", 
    RowBox[{"qPochhammer", "[", 
     RowBox[{"q", ",", "q", ",", 
      RowBox[{"2", "n"}]}], "]"}]}]}], "]"}]], "Input",
 CellChangeTimes->{{3.9463995131450443`*^9, 3.9463995329598503`*^9}},
 CellLabel->"In[74]:=",ExpressionUUID->"6ea522ad-07de-4b4c-857f-534afc4c2924"],

Cell[BoxData[
 RowBox[{
  RowBox[{
   RowBox[{"(", 
    RowBox[{
     RowBox[{"-", "1"}], "-", 
     SuperscriptBox["q", 
      RowBox[{"1", "+", 
       RowBox[{"2", " ", "n"}]}]]}], ")"}], " ", 
   RowBox[{"SUM", "[", "n", "]"}]}], "+", 
  RowBox[{
   RowBox[{"(", 
    RowBox[{
     RowBox[{"-", "1"}], "+", 
     SuperscriptBox["q", 
      RowBox[{"1", "+", "n"}]]}], ")"}], " ", 
   RowBox[{"(", 
    RowBox[{"1", "+", 
     SuperscriptBox["q", 
      RowBox[{"1", "+", "n"}]]}], ")"}], " ", 
   RowBox[{"(", 
    RowBox[{
     RowBox[{"-", "1"}], "+", 
     SuperscriptBox["q", 
      RowBox[{"1", "+", 
       RowBox[{"2", " ", "n"}]}]]}], ")"}], " ", 
   RowBox[{"SUM", "[", 
    RowBox[{"1", "+", "n"}], "]"}]}]}]], "Output",
 CellChangeTimes->{3.946399533636141*^9, 3.946818090378872*^9, 
  3.946818798582905*^9},
 CellLabel->"Out[74]=",ExpressionUUID->"ddf37fa9-f606-8742-8c22-cdf315ce59b7"]
}, Open  ]]
}, Closed]]
}, Closed]],

Cell[CellGroupData[{

Cell["Proof of Theorem 4.3", "Section",
 CellChangeTimes->{{3.946279689500904*^9, 3.946279697959831*^9}, 
   3.9463715960526752`*^9},ExpressionUUID->"75dbb261-1188-9a4d-a144-\
10875e26cabd"],

Cell[CellGroupData[{

Cell["How to find the expression using qFunctions:", "Subsection",
 CellChangeTimes->{{3.9462807969340343`*^9, 
  3.9462808221935444`*^9}},ExpressionUUID->"83814297-6d2c-6f42-85e9-\
f420f15cd3e2"],

Cell[BoxData[
 RowBox[{
  RowBox[{"(*", 
   RowBox[{
   "Recurrence", " ", "and", " ", "the", " ", "initial", " ", "conditions", 
    " ", "of", " ", "P_", 
    RowBox[{"{", 
     RowBox[{"2", ",", "1"}], "}"}], 
    RowBox[{"(", "n", ")"}]}], " ", "*)"}], "\[IndentingNewLine]", 
  RowBox[{
   RowBox[{"recThm4p2", " ", "=", " ", 
    RowBox[{
     RowBox[{"P21", "[", "n", "]"}], "-", 
     RowBox[{
      RowBox[{"(", 
       RowBox[{"1", "+", 
        RowBox[{"q", "^", 
         RowBox[{"(", 
          RowBox[{
           RowBox[{"2", "n"}], "-", "1"}], ")"}]}], "+", 
        RowBox[{"q", "^", 
         RowBox[{"(", 
          RowBox[{
           RowBox[{"2", "n"}], "-", "2"}], ")"}]}]}], ")"}], 
      RowBox[{"P21", "[", 
       RowBox[{"n", "-", "1"}], "]"}]}], "+", 
     RowBox[{
      RowBox[{"q", "^", 
       RowBox[{"(", 
        RowBox[{
         RowBox[{"4", "n"}], "-", "5"}], ")"}]}], 
      RowBox[{"P21", "[", 
       RowBox[{"n", "-", "2"}], "]"}]}]}]}], ";"}]}]], "Input",
 CellChangeTimes->{{3.9462797063454075`*^9, 3.946279768950428*^9}, {
  3.946279845287943*^9, 3.9462798502441463`*^9}, {3.9464057185425453`*^9, 
  3.946405719935976*^9}},
 CellLabel->"In[75]:=",ExpressionUUID->"591f42c9-5c80-fa4a-8be5-194157001371"],

Cell[BoxData[
 RowBox[{
  RowBox[{
   RowBox[{"P21Inits", "=", 
    RowBox[{"{", 
     RowBox[{"1", ",", 
      RowBox[{"1", "+", "q"}]}], "}"}]}], " ", ";"}], 
  RowBox[{"(*", 
   RowBox[{
    RowBox[{
     RowBox[{"P_", 
      RowBox[{"{", 
       RowBox[{"2", ",", "1"}], "}"}], 
      RowBox[{"(", "0", ")"}]}], " ", "=", "1"}], ",", 
    RowBox[{
     RowBox[{"P_", 
      RowBox[{"{", 
       RowBox[{"2", ",", "1"}], "}"}], 
      RowBox[{"(", "1", ")"}]}], " ", "=", 
     RowBox[{"1", "+", "q"}]}]}], "*)"}]}]], "Input",
 CellChangeTimes->{{3.946279783559948*^9, 3.9462798542615566`*^9}, {
  3.9462805767315617`*^9, 3.9462805767849865`*^9}},
 CellLabel->"In[76]:=",ExpressionUUID->"9611c62a-9add-7f49-8c56-d1bc856d2936"],

Cell[BoxData[
 RowBox[{
  RowBox[{"(*", " ", 
   RowBox[{
   "Generate", " ", "more", " ", "initial", " ", "conditions", " ", "of", " ",
     "P_", 
    RowBox[{"{", 
     RowBox[{"2", ",", "1"}], "}"}]}], "*)"}], 
  RowBox[{
   RowBox[{"qreListP21", "=", 
    RowBox[{"qREToList", "[", 
     RowBox[{"recThm4p2", ",", " ", 
      RowBox[{"P21", "[", "n", "]"}], ",", " ", 
      RowBox[{"{", 
       RowBox[{"0", ",", "P21Inits"}], "}"}], ",", "20"}], "]"}]}], 
   ";"}]}]], "Input",
 CellChangeTimes->{{3.9462798991312885`*^9, 3.9462799178618393`*^9}, {
   3.946279951445345*^9, 3.9462799696054935`*^9}, {3.946280034205908*^9, 
   3.9462800573369255`*^9}, {3.9462807529529037`*^9, 
   3.9462807530906353`*^9}, {3.94629048935598*^9, 3.9462904900804024`*^9}, 
   3.946405729029064*^9},
 CellLabel->"In[77]:=",ExpressionUUID->"d73c0f29-0758-1f49-8b6a-69a83fe1c792"],

Cell[CellGroupData[{

Cell[BoxData[
 RowBox[{
  RowBox[{"(*", " ", 
   RowBox[{
   "Find", " ", "a", " ", "polynomial", " ", "fitting", " ", "of", " ", "the",
     " ", "list", " ", "using", " ", "qBinomial", " ", "functions"}], " ", 
   "*)"}], 
  RowBox[{"FitqBinomialRepresentation", "[", 
   RowBox[{"qreListP21", ",", "n", ",", 
    RowBox[{"2", "n"}], ",", "n", ",", "q"}], "]"}]}]], "Input",
 CellChangeTimes->{{3.946280141986643*^9, 3.946280169043686*^9}, {
   3.946280225404291*^9, 3.9462802319436474`*^9}, {3.946280276593954*^9, 
   3.9462803110760593`*^9}, {3.9462904947477036`*^9, 3.946290495002056*^9}, 
   3.946405736642832*^9},
 CellLabel->"In[78]:=",ExpressionUUID->"50cfd704-4fb2-8047-a118-d0cb90c712b5"],

Cell[BoxData[
 RowBox[{
  RowBox[{"qBinomial", "[", 
   RowBox[{
    RowBox[{"2", " ", "n"}], ",", "n", ",", "q"}], "]"}], "-", 
  RowBox[{
   SuperscriptBox["q", "2"], " ", 
   RowBox[{"qBinomial", "[", 
    RowBox[{
     RowBox[{"2", " ", "n"}], ",", 
     RowBox[{"2", "+", "n"}], ",", "q"}], "]"}]}], "-", 
  RowBox[{
   SuperscriptBox["q", "3"], " ", 
   RowBox[{"qBinomial", "[", 
    RowBox[{
     RowBox[{"2", " ", "n"}], ",", 
     RowBox[{"3", "+", "n"}], ",", "q"}], "]"}]}], "+", 
  RowBox[{
   RowBox[{"(", 
    RowBox[{
     SuperscriptBox["q", "9"], "+", 
     SuperscriptBox["q", "11"]}], ")"}], " ", 
   RowBox[{"qBinomial", "[", 
    RowBox[{
     RowBox[{"2", " ", "n"}], ",", 
     RowBox[{"5", "+", "n"}], ",", "q"}], "]"}]}], "-", 
  RowBox[{
   SuperscriptBox["q", "21"], " ", 
   RowBox[{"qBinomial", "[", 
    RowBox[{
     RowBox[{"2", " ", "n"}], ",", 
     RowBox[{"7", "+", "n"}], ",", "q"}], "]"}]}], "-", 
  RowBox[{
   SuperscriptBox["q", "24"], " ", 
   RowBox[{"qBinomial", "[", 
    RowBox[{
     RowBox[{"2", " ", "n"}], ",", 
     RowBox[{"8", "+", "n"}], ",", "q"}], "]"}]}], "+", 
  RowBox[{
   RowBox[{"(", 
    RowBox[{
     SuperscriptBox["q", "38"], "+", 
     SuperscriptBox["q", "42"]}], ")"}], " ", 
   RowBox[{"qBinomial", "[", 
    RowBox[{
     RowBox[{"2", " ", "n"}], ",", 
     RowBox[{"10", "+", "n"}], ",", "q"}], "]"}]}], "-", 
  RowBox[{
   SuperscriptBox["q", "60"], " ", 
   RowBox[{"qBinomial", "[", 
    RowBox[{
     RowBox[{"2", " ", "n"}], ",", 
     RowBox[{"12", "+", "n"}], ",", "q"}], "]"}]}], "-", 
  RowBox[{
   SuperscriptBox["q", "65"], " ", 
   RowBox[{"qBinomial", "[", 
    RowBox[{
     RowBox[{"2", " ", "n"}], ",", 
     RowBox[{"13", "+", "n"}], ",", "q"}], "]"}]}], "+", 
  RowBox[{
   RowBox[{"(", 
    RowBox[{
     SuperscriptBox["q", "87"], "+", 
     SuperscriptBox["q", "93"]}], ")"}], " ", 
   RowBox[{"qBinomial", "[", 
    RowBox[{
     RowBox[{"2", " ", "n"}], ",", 
     RowBox[{"15", "+", "n"}], ",", "q"}], "]"}]}], "-", 
  RowBox[{
   SuperscriptBox["q", "119"], " ", 
   RowBox[{"qBinomial", "[", 
    RowBox[{
     RowBox[{"2", " ", "n"}], ",", 
     RowBox[{"17", "+", "n"}], ",", "q"}], "]"}]}], "-", 
  RowBox[{
   SuperscriptBox["q", "126"], " ", 
   RowBox[{"qBinomial", "[", 
    RowBox[{
     RowBox[{"2", " ", "n"}], ",", 
     RowBox[{"18", "+", "n"}], ",", "q"}], "]"}]}]}]], "Output",
 CellChangeTimes->{{3.9462801670657673`*^9, 3.946280169539976*^9}, {
   3.9462802279646816`*^9, 3.946280232488693*^9}, {3.9462802818520737`*^9, 
   3.9462803117932777`*^9}, 3.946280580645735*^9, 3.9462807574014244`*^9, 
   3.9462813743409348`*^9, 3.9462904961669464`*^9, 3.946374991330204*^9, 
   3.94681809116539*^9, 3.9468187993665047`*^9},
 CellLabel->"Out[78]=",ExpressionUUID->"6de3e611-de6e-d84d-b2b2-cb5cae13d1a5"]
}, Open  ]],

Cell[BoxData[
 RowBox[{
  RowBox[{"(*", " ", 
   RowBox[{
   "The", " ", "above", " ", "polynomial", " ", "fitting", " ", "can", " ", 
    "be", " ", "formulated", " ", "as", " ", 
    RowBox[{"follows", ":"}]}], " ", "*)"}], "\[IndentingNewLine]", 
  RowBox[{"(*", " ", 
   RowBox[{"Bilateral", " ", "sum", " ", "expression"}], "*)"}], 
  RowBox[{
   RowBox[{"P21Exp", "[", "n_", "]"}], ":=", " ", 
   RowBox[{
    RowBox[{"Sum", "[", 
     RowBox[{
      RowBox[{
       RowBox[{"q", "^", 
        RowBox[{"(", 
         RowBox[{
          RowBox[{"10", 
           RowBox[{"j", "^", "2"}]}], "+", "j"}], ")"}]}], 
       RowBox[{"qBinomial", "[", 
        RowBox[{
         RowBox[{"2", "n"}], ",", 
         RowBox[{"n", "+", 
          RowBox[{"5", "j"}]}], ",", "q"}], "]"}]}], ",", 
      RowBox[{"{", 
       RowBox[{"j", ",", 
        RowBox[{"-", 
         RowBox[{"Ceiling", "[", 
          RowBox[{"n", "/", "5"}], "]"}]}], ",", 
        RowBox[{"Ceiling", "[", 
         RowBox[{"n", "/", "5"}], "]"}]}], "}"}]}], "]"}], "-", 
    RowBox[{"Sum", "[", 
     RowBox[{
      RowBox[{
       RowBox[{"q", "^", 
        RowBox[{"(", 
         RowBox[{
          RowBox[{"10", 
           RowBox[{"j", "^", "2"}]}], "+", 
          RowBox[{"11", "j"}], "+", "3"}], ")"}]}], 
       RowBox[{"qBinomial", "[", 
        RowBox[{
         RowBox[{"2", "n"}], ",", 
         RowBox[{"n", "+", 
          RowBox[{"5", "j"}], "+", "3"}], ",", "q"}], "]"}]}], ",", 
      RowBox[{"{", 
       RowBox[{"j", ",", 
        RowBox[{"-", 
         RowBox[{"Ceiling", "[", 
          RowBox[{"n", "/", "5"}], "]"}]}], ",", 
        RowBox[{"Ceiling", "[", 
         RowBox[{"n", "/", "5"}], "]"}]}], "}"}]}], "]"}]}]}]}]], "Input",
 CellChangeTimes->{{3.9462803785768986`*^9, 3.9462804704726906`*^9}, {
   3.946281352770235*^9, 3.9462813606921673`*^9}, {3.9462998949658756`*^9, 
   3.9462998989064503`*^9}, 3.9464057462706127`*^9, {3.9468159747781563`*^9, 
   3.946815975072012*^9}},
 CellLabel->"In[79]:=",ExpressionUUID->"280eda29-14e1-f644-9cbe-1cb7abc422d1"],

Cell[CellGroupData[{

Cell[BoxData[
 RowBox[{
  RowBox[{"(*", " ", 
   RowBox[{
   "Checking", " ", "that", " ", "the", " ", "initial", " ", "conditions", 
    " ", "match"}], " ", "*)"}], 
  RowBox[{
   RowBox[{"Table", "[", 
    RowBox[{
     RowBox[{
      RowBox[{"P21Exp", "[", 
       RowBox[{"i", "-", "1"}], "]"}], "-", 
      RowBox[{"qreListP21", "[", 
       RowBox[{"[", "i", "]"}], "]"}]}], ",", 
     RowBox[{"{", 
      RowBox[{"i", ",", "20"}], "}"}]}], "]"}], "//", "Expand"}]}]], "Input",
 CellChangeTimes->{{3.9462804724383717`*^9, 3.946280508306814*^9}, {
  3.946280759202528*^9, 3.9462807592860184`*^9}, {3.9462905008789673`*^9, 
  3.9462905011795692`*^9}, {3.946405752727257*^9, 3.9464057687159157`*^9}},
 CellLabel->"In[80]:=",ExpressionUUID->"aaf8283f-2352-9442-892c-038af6e4ca70"],

Cell[BoxData[
 RowBox[{"{", 
  RowBox[{
  "0", ",", "0", ",", "0", ",", "0", ",", "0", ",", "0", ",", "0", ",", "0", 
   ",", "0", ",", "0", ",", "0", ",", "0", ",", "0", ",", "0", ",", "0", ",", 
   "0", ",", "0", ",", "0", ",", "0", ",", "0"}], "}"}]], "Output",
 CellChangeTimes->{{3.9462804746649456`*^9, 3.946280509009142*^9}, 
   3.9462805870917606`*^9, 3.9462807601684036`*^9, {3.946281364319496*^9, 
   3.946281378546562*^9}, 3.946290501749508*^9, 3.946299900957762*^9, 
   3.9463750216123104`*^9, 3.9468180913815403`*^9, 3.946818799551399*^9},
 CellLabel->"Out[80]=",ExpressionUUID->"ab8c791f-95ff-c54a-9b59-e2bbf8507b84"]
}, Open  ]],

Cell[CellGroupData[{

Cell["Combining P21Exp to the (1.1) expression", "Subsubsection",
 CellChangeTimes->{{3.9462904512900257`*^9, 3.946290471955736*^9}, {
  3.9462905212187767`*^9, 
  3.946290522908348*^9}},ExpressionUUID->"9221d92a-87b4-b943-86ce-\
1efbd51914eb"],

Cell[BoxData[
 RowBox[{
  RowBox[{"P21ExpCombined", "[", "n_", "]"}], ":=", " ", 
  RowBox[{"Sum", "[", " ", 
   RowBox[{
    RowBox[{
     RowBox[{
      RowBox[{"(", 
       RowBox[{"-", "1"}], ")"}], "^", "r"}], " ", 
     RowBox[{"q", "^", 
      RowBox[{"(", 
       RowBox[{"r", 
        RowBox[{
         RowBox[{"(", 
          RowBox[{
           RowBox[{"5", "r"}], "+", "1"}], ")"}], "/", "2"}]}], ")"}]}], 
     RowBox[{"qBinomial", "[", 
      RowBox[{
       RowBox[{"2", "n"}], ",", 
       RowBox[{"n", "-", 
        RowBox[{"5", 
         RowBox[{"r", "/", "2"}]}], "+", "  ", 
        RowBox[{
         RowBox[{"(", 
          RowBox[{
           RowBox[{
            RowBox[{"(", 
             RowBox[{"-", "1"}], ")"}], "^", "r"}], "-", "1"}], ")"}], " ", 
         "/", "4"}]}], " ", ",", "q"}], "]"}]}], ",", 
    RowBox[{"{", 
     RowBox[{"r", ",", 
      RowBox[{"-", "n"}], ",", "n"}], "}"}]}], "]"}]}]], "Input",
 CellChangeTimes->{{3.9462803785768986`*^9, 3.9462804704726906`*^9}, {
   3.946281352770235*^9, 3.9462813606921673`*^9}, 3.9462850592889023`*^9, {
   3.946288594692177*^9, 3.9462886178088627`*^9}, {3.94628869194561*^9, 
   3.946288705040846*^9}, {3.946288802597742*^9, 3.946288932985258*^9}, {
   3.9462889817943*^9, 3.9462889850500965`*^9}, {3.9462890909752884`*^9, 
   3.9462891275025845`*^9}, {3.9462891658825665`*^9, 3.946289182089962*^9}, {
   3.9462892409927235`*^9, 3.9462893113720665`*^9}, {3.9462893544548855`*^9, 
   3.946289378667145*^9}, {3.946289588998993*^9, 3.94628959633436*^9}, {
   3.9462897319528427`*^9, 3.9462897592613564`*^9}, {3.946289790587641*^9, 
   3.9462898199726887`*^9}, {3.9462898616914005`*^9, 3.9462898719617558`*^9}, 
   3.9462903583949375`*^9, {3.94629042388743*^9, 3.9462904259822865`*^9}, {
   3.946290481834526*^9, 3.9462905122811527`*^9}},
 CellLabel->"In[81]:=",ExpressionUUID->"c46b0dd3-0913-544c-9058-62a777434c9c"],

Cell[CellGroupData[{

Cell[BoxData[
 RowBox[{
  RowBox[{"Table", "[", 
   RowBox[{
    RowBox[{
     RowBox[{"P21ExpCombined", "[", 
      RowBox[{"i", "-", "1"}], "]"}], "-", 
     RowBox[{"qreListP21", "[", 
      RowBox[{"[", "i", "]"}], "]"}]}], ",", 
    RowBox[{"{", 
     RowBox[{"i", ",", "20"}], "}"}]}], "]"}], "//", "Expand"}]], "Input",
 CellChangeTimes->{{3.9462804724383717`*^9, 3.946280508306814*^9}, {
   3.946280759202528*^9, 3.9462807592860184`*^9}, {3.946288626765888*^9, 
   3.9462886305383415`*^9}, {3.946288952424055*^9, 3.9462889594101315`*^9}, 
   3.9462891397488575`*^9, {3.946289579558401*^9, 3.9462895796740685`*^9}, {
   3.946289637138687*^9, 3.9462896531065617`*^9}, {3.946289742515732*^9, 
   3.946289742562748*^9}, {3.9462898011389904`*^9, 3.9462898075087166`*^9}, 
   3.946290433584856*^9, {3.9462904847642136`*^9, 3.9462905176946507`*^9}},
 CellLabel->"In[82]:=",ExpressionUUID->"7ba1ce46-5d14-9740-baa7-8cdd08d1f3ac"],

Cell[BoxData[
 RowBox[{"{", 
  RowBox[{
  "0", ",", "0", ",", "0", ",", "0", ",", "0", ",", "0", ",", "0", ",", "0", 
   ",", "0", ",", "0", ",", "0", ",", "0", ",", "0", ",", "0", ",", "0", ",", 
   "0", ",", "0", ",", "0", ",", "0", ",", "0"}], "}"}]], "Output",
 CellChangeTimes->{{3.9462804746649456`*^9, 3.946280509009142*^9}, 
   3.9462805870917606`*^9, 3.9462807601684036`*^9, {3.946281364319496*^9, 
   3.946281378546562*^9}, 3.9462886322114334`*^9, 3.946288706682354*^9, {
   3.9462888064776764`*^9, 3.9462888804575844`*^9}, {3.946288920587591*^9, 
   3.9462889863528194`*^9}, 3.946289140149927*^9, {3.9462895762811832`*^9, 
   3.9462896534383698`*^9}, {3.946289737722494*^9, 3.946289762113682*^9}, {
   3.94628979461376*^9, 3.9462898737190742`*^9}, 3.946290434248398*^9, {
   3.946290514101303*^9, 3.94629051849658*^9}, 3.946818091582081*^9, 
   3.9468187996985435`*^9},
 CellLabel->"Out[82]=",ExpressionUUID->"99d5aab0-c673-e343-baa7-73fc57778c10"]
}, Open  ]]
}, Closed]]
}, Closed]],

Cell[CellGroupData[{

Cell["\<\
How to prove that P21 (with the expression (4.2)) satisfies the recurrence \
(4.1)\
\>", "Subsection",
 CellChangeTimes->{{3.9462808297393284`*^9, 3.9462808501430206`*^9}, {
  3.9462808849497585`*^9, 3.9462809094470654`*^9}, {3.9462822978598804`*^9, 
  3.946282297897642*^9}},ExpressionUUID->"83019042-bfb2-b24f-aac0-\
5a283675e474"],

Cell[CellGroupData[{

Cell[BoxData[
 RowBox[{
  RowBox[{"(*", " ", 
   RowBox[{"P21Exp", " ", "above", " ", "has", " ", "two", " ", 
    RowBox[{"sums", ".", " ", "We"}], " ", "find", " ", "and", " ", "prove", 
    " ", "recurrences", " ", "satisfied", " ", "by", " ", "these", " ", 
    RowBox[{"individually", "."}]}], " ", "*)"}], "\[IndentingNewLine]", 
  RowBox[{"rec1", " ", "=", " ", 
   RowBox[{"qSR", "[", 
    RowBox[{"qFR", "[", 
     RowBox[{
      RowBox[{
       RowBox[{"q", "^", 
        RowBox[{"(", 
         RowBox[{
          RowBox[{"10", 
           RowBox[{"j", "^", "2"}]}], "+", "j"}], ")"}]}], 
       RowBox[{"qBinomial", "[", 
        RowBox[{
         RowBox[{"2", "n"}], ",", 
         RowBox[{"n", "-", 
          RowBox[{"5", "j"}]}], ",", "q"}], "]"}]}], ",", 
      RowBox[{"{", "n", "}"}], ",", " ", 
      RowBox[{"{", "j", "}"}], ",", " ", 
      RowBox[{"{", "0", "}"}], ",", 
      RowBox[{"{", "2", "}"}]}], "]"}], "]"}]}]}]], "Input",
 CellChangeTimes->{{3.9462811033148937`*^9, 3.9462811472260246`*^9}, {
  3.9462811981141186`*^9, 3.94628127910614*^9}, {3.9462814258800354`*^9, 
  3.9462814270232506`*^9}, {3.9463750558477383`*^9, 3.94637505594359*^9}, {
  3.946405797384308*^9, 3.9464057984056377`*^9}},
 CellLabel->"In[83]:=",ExpressionUUID->"2cfd36e3-15d1-6c4a-ac05-61631a8f666f"],

Cell[BoxData[
 RowBox[{"{", 
  RowBox[{
   RowBox[{
    RowBox[{
     RowBox[{"-", 
      SuperscriptBox["q", 
       RowBox[{"18", "+", 
        RowBox[{"8", " ", "n"}]}]]}], " ", 
     RowBox[{"(", 
      RowBox[{
       RowBox[{"-", "1"}], "+", 
       SuperscriptBox["q", 
        RowBox[{"1", "+", "n"}]]}], ")"}], " ", 
     RowBox[{"(", 
      RowBox[{"1", "+", 
       SuperscriptBox["q", 
        RowBox[{"1", "+", "n"}]]}], ")"}], " ", 
     RowBox[{"(", 
      RowBox[{
       RowBox[{"-", "1"}], "+", 
       SuperscriptBox["q", 
        RowBox[{"1", "+", 
         RowBox[{"2", " ", "n"}]}]]}], ")"}], " ", 
     RowBox[{"SUM", "[", "n", "]"}]}], "+", 
    RowBox[{
     SuperscriptBox["q", 
      RowBox[{"13", "+", 
       RowBox[{"4", " ", "n"}]}]], " ", 
     RowBox[{"(", 
      RowBox[{"1", "+", 
       SuperscriptBox["q", "2"], "-", 
       SuperscriptBox["q", 
        RowBox[{"6", "+", 
         RowBox[{"4", " ", "n"}]}]], "-", 
       SuperscriptBox["q", 
        RowBox[{"7", "+", 
         RowBox[{"4", " ", "n"}]}]], "-", 
       SuperscriptBox["q", 
        RowBox[{"8", "+", 
         RowBox[{"4", " ", "n"}]}]], "-", 
       SuperscriptBox["q", 
        RowBox[{"9", "+", 
         RowBox[{"4", " ", "n"}]}]], "+", 
       SuperscriptBox["q", 
        RowBox[{"7", "+", 
         RowBox[{"6", " ", "n"}]}]], "+", 
       SuperscriptBox["q", 
        RowBox[{"8", "+", 
         RowBox[{"6", " ", "n"}]}]], "+", 
       SuperscriptBox["q", 
        RowBox[{"9", "+", 
         RowBox[{"6", " ", "n"}]}]], "+", 
       SuperscriptBox["q", 
        RowBox[{"10", "+", 
         RowBox[{"6", " ", "n"}]}]], "+", 
       SuperscriptBox["q", 
        RowBox[{"11", "+", 
         RowBox[{"6", " ", "n"}]}]], "+", 
       SuperscriptBox["q", 
        RowBox[{"12", "+", 
         RowBox[{"6", " ", "n"}]}]]}], ")"}], " ", 
     RowBox[{"SUM", "[", 
      RowBox[{"1", "+", "n"}], "]"}]}], "-", 
    RowBox[{
     SuperscriptBox["q", "6"], " ", 
     RowBox[{"(", 
      RowBox[{"1", "+", 
       SuperscriptBox["q", 
        RowBox[{"3", "+", 
         RowBox[{"2", " ", "n"}]}]], "+", 
       SuperscriptBox["q", 
        RowBox[{"4", "+", 
         RowBox[{"2", " ", "n"}]}]], "+", 
       SuperscriptBox["q", 
        RowBox[{"6", "+", 
         RowBox[{"4", " ", "n"}]}]], "+", 
       SuperscriptBox["q", 
        RowBox[{"7", "+", 
         RowBox[{"4", " ", "n"}]}]], "+", 
       SuperscriptBox["q", 
        RowBox[{"8", "+", 
         RowBox[{"4", " ", "n"}]}]], "+", 
       SuperscriptBox["q", 
        RowBox[{"9", "+", 
         RowBox[{"6", " ", "n"}]}]], "+", 
       SuperscriptBox["q", 
        RowBox[{"10", "+", 
         RowBox[{"6", " ", "n"}]}]], "+", 
       SuperscriptBox["q", 
        RowBox[{"11", "+", 
         RowBox[{"6", " ", "n"}]}]], "+", 
       SuperscriptBox["q", 
        RowBox[{"12", "+", 
         RowBox[{"6", " ", "n"}]}]], "+", 
       SuperscriptBox["q", 
        RowBox[{"12", "+", 
         RowBox[{"8", " ", "n"}]}]], "+", 
       SuperscriptBox["q", 
        RowBox[{"13", "+", 
         RowBox[{"8", " ", "n"}]}]], "+", 
       RowBox[{"2", " ", 
        SuperscriptBox["q", 
         RowBox[{"14", "+", 
          RowBox[{"8", " ", "n"}]}]]}], "+", 
       RowBox[{"2", " ", 
        SuperscriptBox["q", 
         RowBox[{"15", "+", 
          RowBox[{"8", " ", "n"}]}]]}], "+", 
       RowBox[{"3", " ", 
        SuperscriptBox["q", 
         RowBox[{"16", "+", 
          RowBox[{"8", " ", "n"}]}]]}], "+", 
       RowBox[{"2", " ", 
        SuperscriptBox["q", 
         RowBox[{"17", "+", 
          RowBox[{"8", " ", "n"}]}]]}], "+", 
       RowBox[{"2", " ", 
        SuperscriptBox["q", 
         RowBox[{"18", "+", 
          RowBox[{"8", " ", "n"}]}]]}], "+", 
       SuperscriptBox["q", 
        RowBox[{"19", "+", 
         RowBox[{"8", " ", "n"}]}]], "+", 
       SuperscriptBox["q", 
        RowBox[{"20", "+", 
         RowBox[{"8", " ", "n"}]}]]}], ")"}], " ", 
     RowBox[{"SUM", "[", 
      RowBox[{"2", "+", "n"}], "]"}]}], "+", 
    RowBox[{
     SuperscriptBox["q", "3"], " ", 
     RowBox[{"(", 
      RowBox[{"1", "+", "q"}], ")"}], " ", 
     RowBox[{"(", 
      RowBox[{"1", "+", 
       SuperscriptBox["q", "2"], "+", 
       SuperscriptBox["q", 
        RowBox[{"4", "+", 
         RowBox[{"2", " ", "n"}]}]], "+", 
       SuperscriptBox["q", 
        RowBox[{"5", "+", 
         RowBox[{"2", " ", "n"}]}]], "+", 
       RowBox[{"2", " ", 
        SuperscriptBox["q", 
         RowBox[{"6", "+", 
          RowBox[{"2", " ", "n"}]}]]}], "+", 
       SuperscriptBox["q", 
        RowBox[{"8", "+", 
         RowBox[{"2", " ", "n"}]}]], "+", 
       SuperscriptBox["q", 
        RowBox[{"8", "+", 
         RowBox[{"4", " ", "n"}]}]], "+", 
       SuperscriptBox["q", 
        RowBox[{"9", "+", 
         RowBox[{"4", " ", "n"}]}]], "+", 
       RowBox[{"2", " ", 
        SuperscriptBox["q", 
         RowBox[{"10", "+", 
          RowBox[{"4", " ", "n"}]}]]}], "+", 
       SuperscriptBox["q", 
        RowBox[{"11", "+", 
         RowBox[{"4", " ", "n"}]}]], "+", 
       RowBox[{"2", " ", 
        SuperscriptBox["q", 
         RowBox[{"12", "+", 
          RowBox[{"4", " ", "n"}]}]]}], "+", 
       SuperscriptBox["q", 
        RowBox[{"14", "+", 
         RowBox[{"4", " ", "n"}]}]], "+", 
       SuperscriptBox["q", 
        RowBox[{"12", "+", 
         RowBox[{"6", " ", "n"}]}]], "+", 
       RowBox[{"2", " ", 
        SuperscriptBox["q", 
         RowBox[{"14", "+", 
          RowBox[{"6", " ", "n"}]}]]}], "+", 
       SuperscriptBox["q", 
        RowBox[{"15", "+", 
         RowBox[{"6", " ", "n"}]}]], "+", 
       RowBox[{"2", " ", 
        SuperscriptBox["q", 
         RowBox[{"16", "+", 
          RowBox[{"6", " ", "n"}]}]]}], "+", 
       SuperscriptBox["q", 
        RowBox[{"17", "+", 
         RowBox[{"6", " ", "n"}]}]], "+", 
       RowBox[{"2", " ", 
        SuperscriptBox["q", 
         RowBox[{"18", "+", 
          RowBox[{"6", " ", "n"}]}]]}], "+", 
       SuperscriptBox["q", 
        RowBox[{"20", "+", 
         RowBox[{"6", " ", "n"}]}]]}], ")"}], " ", 
     RowBox[{"SUM", "[", 
      RowBox[{"3", "+", "n"}], "]"}]}], "-", 
    RowBox[{"q", " ", 
     RowBox[{"(", 
      RowBox[{"1", "+", "q", "+", 
       RowBox[{"2", " ", 
        SuperscriptBox["q", "2"]}], "+", 
       SuperscriptBox["q", "3"], "+", 
       SuperscriptBox["q", "4"], "+", 
       SuperscriptBox["q", 
        RowBox[{"5", "+", 
         RowBox[{"2", " ", "n"}]}]], "+", 
       RowBox[{"2", " ", 
        SuperscriptBox["q", 
         RowBox[{"6", "+", 
          RowBox[{"2", " ", "n"}]}]]}], "+", 
       RowBox[{"3", " ", 
        SuperscriptBox["q", 
         RowBox[{"7", "+", 
          RowBox[{"2", " ", "n"}]}]]}], "+", 
       RowBox[{"3", " ", 
        SuperscriptBox["q", 
         RowBox[{"8", "+", 
          RowBox[{"2", " ", "n"}]}]]}], "+", 
       RowBox[{"2", " ", 
        SuperscriptBox["q", 
         RowBox[{"9", "+", 
          RowBox[{"2", " ", "n"}]}]]}], "+", 
       RowBox[{"2", " ", 
        SuperscriptBox["q", 
         RowBox[{"10", "+", 
          RowBox[{"2", " ", "n"}]}]]}], "+", 
       SuperscriptBox["q", 
        RowBox[{"11", "+", 
         RowBox[{"2", " ", "n"}]}]], "+", 
       SuperscriptBox["q", 
        RowBox[{"10", "+", 
         RowBox[{"4", " ", "n"}]}]], "+", 
       SuperscriptBox["q", 
        RowBox[{"11", "+", 
         RowBox[{"4", " ", "n"}]}]], "+", 
       RowBox[{"2", " ", 
        SuperscriptBox["q", 
         RowBox[{"12", "+", 
          RowBox[{"4", " ", "n"}]}]]}], "+", 
       RowBox[{"2", " ", 
        SuperscriptBox["q", 
         RowBox[{"13", "+", 
          RowBox[{"4", " ", "n"}]}]]}], "+", 
       RowBox[{"3", " ", 
        SuperscriptBox["q", 
         RowBox[{"14", "+", 
          RowBox[{"4", " ", "n"}]}]]}], "+", 
       RowBox[{"2", " ", 
        SuperscriptBox["q", 
         RowBox[{"15", "+", 
          RowBox[{"4", " ", "n"}]}]]}], "+", 
       RowBox[{"2", " ", 
        SuperscriptBox["q", 
         RowBox[{"16", "+", 
          RowBox[{"4", " ", "n"}]}]]}], "+", 
       SuperscriptBox["q", 
        RowBox[{"17", "+", 
         RowBox[{"4", " ", "n"}]}]], "+", 
       SuperscriptBox["q", 
        RowBox[{"18", "+", 
         RowBox[{"4", " ", "n"}]}]]}], ")"}], " ", 
     RowBox[{"SUM", "[", 
      RowBox[{"4", "+", "n"}], "]"}]}], "+", 
    RowBox[{
     RowBox[{"(", 
      RowBox[{"1", "+", "q"}], ")"}], " ", 
     RowBox[{"(", 
      RowBox[{"1", "+", 
       SuperscriptBox["q", "2"], "+", 
       SuperscriptBox["q", 
        RowBox[{"6", "+", 
         RowBox[{"2", " ", "n"}]}]], "+", 
       SuperscriptBox["q", 
        RowBox[{"8", "+", 
         RowBox[{"2", " ", "n"}]}]], "+", 
       SuperscriptBox["q", 
        RowBox[{"10", "+", 
         RowBox[{"2", " ", "n"}]}]]}], ")"}], " ", 
     RowBox[{"SUM", "[", 
      RowBox[{"5", "+", "n"}], "]"}]}], "-", 
    RowBox[{"SUM", "[", 
     RowBox[{"6", "+", "n"}], "]"}]}], "\[Equal]", "0"}], "}"}]], "Output",
 CellChangeTimes->{{3.9462812031888638`*^9, 3.9462812803855515`*^9}, 
   3.9462813298308983`*^9, 3.94628143139727*^9, 3.946299933923437*^9, 
   3.946375059844803*^9, 3.946818091998785*^9, 3.9468188000930233`*^9},
 CellLabel->"Out[83]=",ExpressionUUID->"f834d03e-bfb2-414c-ba43-def10a4bdbe7"]
}, Open  ]],

Cell[CellGroupData[{

Cell[BoxData[
 RowBox[{"rec2", " ", "=", " ", 
  RowBox[{"qSR", "[", 
   RowBox[{"qFR", "[", 
    RowBox[{
     RowBox[{
      RowBox[{"-", 
       RowBox[{"q", "^", 
        RowBox[{"(", 
         RowBox[{
          RowBox[{"10", 
           RowBox[{"j", "^", "2"}]}], "+", 
          RowBox[{"11", "j"}], "+", "3"}], ")"}]}]}], 
      RowBox[{"qBinomial", "[", 
       RowBox[{
        RowBox[{"2", "n"}], ",", 
        RowBox[{"n", "-", 
         RowBox[{"5", "j"}], "-", "3"}], ",", "q"}], "]"}]}], ",", 
     RowBox[{"{", "n", "}"}], ",", " ", 
     RowBox[{"{", "j", "}"}], ",", " ", 
     RowBox[{"{", "0", "}"}], ",", 
     RowBox[{"{", "2", "}"}]}], "]"}], "]"}]}]], "Input",
 CellChangeTimes->{{3.9462811033148937`*^9, 3.9462811472260246`*^9}, {
  3.9462811981141186`*^9, 3.946281304205303*^9}, {3.946281433696892*^9, 
  3.9462814349054146`*^9}, {3.9462999226338825`*^9, 3.9462999271381187`*^9}, {
  3.946375064655575*^9, 3.94637506635515*^9}},
 CellLabel->"In[84]:=",ExpressionUUID->"09f73bbf-61ea-a443-b6a7-1f6451f38165"],

Cell[BoxData[
 RowBox[{"{", 
  RowBox[{
   RowBox[{
    RowBox[{
     RowBox[{"-", 
      SuperscriptBox["q", 
       RowBox[{"18", "+", 
        RowBox[{"8", " ", "n"}]}]]}], " ", 
     RowBox[{"(", 
      RowBox[{
       RowBox[{"-", "1"}], "+", 
       SuperscriptBox["q", 
        RowBox[{"1", "+", "n"}]]}], ")"}], " ", 
     RowBox[{"(", 
      RowBox[{"1", "+", 
       SuperscriptBox["q", 
        RowBox[{"1", "+", "n"}]]}], ")"}], " ", 
     RowBox[{"(", 
      RowBox[{
       RowBox[{"-", "1"}], "+", 
       SuperscriptBox["q", 
        RowBox[{"1", "+", 
         RowBox[{"2", " ", "n"}]}]]}], ")"}], " ", 
     RowBox[{"SUM", "[", "n", "]"}]}], "+", 
    RowBox[{
     SuperscriptBox["q", 
      RowBox[{"13", "+", 
       RowBox[{"4", " ", "n"}]}]], " ", 
     RowBox[{"(", 
      RowBox[{"1", "+", 
       SuperscriptBox["q", "2"], "-", 
       SuperscriptBox["q", 
        RowBox[{"6", "+", 
         RowBox[{"4", " ", "n"}]}]], "-", 
       SuperscriptBox["q", 
        RowBox[{"7", "+", 
         RowBox[{"4", " ", "n"}]}]], "-", 
       SuperscriptBox["q", 
        RowBox[{"8", "+", 
         RowBox[{"4", " ", "n"}]}]], "-", 
       SuperscriptBox["q", 
        RowBox[{"9", "+", 
         RowBox[{"4", " ", "n"}]}]], "+", 
       SuperscriptBox["q", 
        RowBox[{"7", "+", 
         RowBox[{"6", " ", "n"}]}]], "+", 
       SuperscriptBox["q", 
        RowBox[{"8", "+", 
         RowBox[{"6", " ", "n"}]}]], "+", 
       SuperscriptBox["q", 
        RowBox[{"9", "+", 
         RowBox[{"6", " ", "n"}]}]], "+", 
       SuperscriptBox["q", 
        RowBox[{"10", "+", 
         RowBox[{"6", " ", "n"}]}]], "+", 
       SuperscriptBox["q", 
        RowBox[{"11", "+", 
         RowBox[{"6", " ", "n"}]}]], "+", 
       SuperscriptBox["q", 
        RowBox[{"12", "+", 
         RowBox[{"6", " ", "n"}]}]]}], ")"}], " ", 
     RowBox[{"SUM", "[", 
      RowBox[{"1", "+", "n"}], "]"}]}], "-", 
    RowBox[{
     SuperscriptBox["q", "6"], " ", 
     RowBox[{"(", 
      RowBox[{"1", "+", 
       SuperscriptBox["q", 
        RowBox[{"3", "+", 
         RowBox[{"2", " ", "n"}]}]], "+", 
       SuperscriptBox["q", 
        RowBox[{"4", "+", 
         RowBox[{"2", " ", "n"}]}]], "+", 
       SuperscriptBox["q", 
        RowBox[{"6", "+", 
         RowBox[{"4", " ", "n"}]}]], "+", 
       SuperscriptBox["q", 
        RowBox[{"7", "+", 
         RowBox[{"4", " ", "n"}]}]], "+", 
       SuperscriptBox["q", 
        RowBox[{"8", "+", 
         RowBox[{"4", " ", "n"}]}]], "+", 
       SuperscriptBox["q", 
        RowBox[{"9", "+", 
         RowBox[{"6", " ", "n"}]}]], "+", 
       SuperscriptBox["q", 
        RowBox[{"10", "+", 
         RowBox[{"6", " ", "n"}]}]], "+", 
       SuperscriptBox["q", 
        RowBox[{"11", "+", 
         RowBox[{"6", " ", "n"}]}]], "+", 
       SuperscriptBox["q", 
        RowBox[{"12", "+", 
         RowBox[{"6", " ", "n"}]}]], "+", 
       SuperscriptBox["q", 
        RowBox[{"12", "+", 
         RowBox[{"8", " ", "n"}]}]], "+", 
       SuperscriptBox["q", 
        RowBox[{"13", "+", 
         RowBox[{"8", " ", "n"}]}]], "+", 
       RowBox[{"2", " ", 
        SuperscriptBox["q", 
         RowBox[{"14", "+", 
          RowBox[{"8", " ", "n"}]}]]}], "+", 
       RowBox[{"2", " ", 
        SuperscriptBox["q", 
         RowBox[{"15", "+", 
          RowBox[{"8", " ", "n"}]}]]}], "+", 
       RowBox[{"3", " ", 
        SuperscriptBox["q", 
         RowBox[{"16", "+", 
          RowBox[{"8", " ", "n"}]}]]}], "+", 
       RowBox[{"2", " ", 
        SuperscriptBox["q", 
         RowBox[{"17", "+", 
          RowBox[{"8", " ", "n"}]}]]}], "+", 
       RowBox[{"2", " ", 
        SuperscriptBox["q", 
         RowBox[{"18", "+", 
          RowBox[{"8", " ", "n"}]}]]}], "+", 
       SuperscriptBox["q", 
        RowBox[{"19", "+", 
         RowBox[{"8", " ", "n"}]}]], "+", 
       SuperscriptBox["q", 
        RowBox[{"20", "+", 
         RowBox[{"8", " ", "n"}]}]]}], ")"}], " ", 
     RowBox[{"SUM", "[", 
      RowBox[{"2", "+", "n"}], "]"}]}], "+", 
    RowBox[{
     SuperscriptBox["q", "3"], " ", 
     RowBox[{"(", 
      RowBox[{"1", "+", "q"}], ")"}], " ", 
     RowBox[{"(", 
      RowBox[{"1", "+", 
       SuperscriptBox["q", "2"], "+", 
       SuperscriptBox["q", 
        RowBox[{"4", "+", 
         RowBox[{"2", " ", "n"}]}]], "+", 
       SuperscriptBox["q", 
        RowBox[{"5", "+", 
         RowBox[{"2", " ", "n"}]}]], "+", 
       RowBox[{"2", " ", 
        SuperscriptBox["q", 
         RowBox[{"6", "+", 
          RowBox[{"2", " ", "n"}]}]]}], "+", 
       SuperscriptBox["q", 
        RowBox[{"8", "+", 
         RowBox[{"2", " ", "n"}]}]], "+", 
       SuperscriptBox["q", 
        RowBox[{"8", "+", 
         RowBox[{"4", " ", "n"}]}]], "+", 
       SuperscriptBox["q", 
        RowBox[{"9", "+", 
         RowBox[{"4", " ", "n"}]}]], "+", 
       RowBox[{"2", " ", 
        SuperscriptBox["q", 
         RowBox[{"10", "+", 
          RowBox[{"4", " ", "n"}]}]]}], "+", 
       SuperscriptBox["q", 
        RowBox[{"11", "+", 
         RowBox[{"4", " ", "n"}]}]], "+", 
       RowBox[{"2", " ", 
        SuperscriptBox["q", 
         RowBox[{"12", "+", 
          RowBox[{"4", " ", "n"}]}]]}], "+", 
       SuperscriptBox["q", 
        RowBox[{"14", "+", 
         RowBox[{"4", " ", "n"}]}]], "+", 
       SuperscriptBox["q", 
        RowBox[{"12", "+", 
         RowBox[{"6", " ", "n"}]}]], "+", 
       RowBox[{"2", " ", 
        SuperscriptBox["q", 
         RowBox[{"14", "+", 
          RowBox[{"6", " ", "n"}]}]]}], "+", 
       SuperscriptBox["q", 
        RowBox[{"15", "+", 
         RowBox[{"6", " ", "n"}]}]], "+", 
       RowBox[{"2", " ", 
        SuperscriptBox["q", 
         RowBox[{"16", "+", 
          RowBox[{"6", " ", "n"}]}]]}], "+", 
       SuperscriptBox["q", 
        RowBox[{"17", "+", 
         RowBox[{"6", " ", "n"}]}]], "+", 
       RowBox[{"2", " ", 
        SuperscriptBox["q", 
         RowBox[{"18", "+", 
          RowBox[{"6", " ", "n"}]}]]}], "+", 
       SuperscriptBox["q", 
        RowBox[{"20", "+", 
         RowBox[{"6", " ", "n"}]}]]}], ")"}], " ", 
     RowBox[{"SUM", "[", 
      RowBox[{"3", "+", "n"}], "]"}]}], "-", 
    RowBox[{"q", " ", 
     RowBox[{"(", 
      RowBox[{"1", "+", "q", "+", 
       RowBox[{"2", " ", 
        SuperscriptBox["q", "2"]}], "+", 
       SuperscriptBox["q", "3"], "+", 
       SuperscriptBox["q", "4"], "+", 
       SuperscriptBox["q", 
        RowBox[{"5", "+", 
         RowBox[{"2", " ", "n"}]}]], "+", 
       RowBox[{"2", " ", 
        SuperscriptBox["q", 
         RowBox[{"6", "+", 
          RowBox[{"2", " ", "n"}]}]]}], "+", 
       RowBox[{"3", " ", 
        SuperscriptBox["q", 
         RowBox[{"7", "+", 
          RowBox[{"2", " ", "n"}]}]]}], "+", 
       RowBox[{"3", " ", 
        SuperscriptBox["q", 
         RowBox[{"8", "+", 
          RowBox[{"2", " ", "n"}]}]]}], "+", 
       RowBox[{"2", " ", 
        SuperscriptBox["q", 
         RowBox[{"9", "+", 
          RowBox[{"2", " ", "n"}]}]]}], "+", 
       RowBox[{"2", " ", 
        SuperscriptBox["q", 
         RowBox[{"10", "+", 
          RowBox[{"2", " ", "n"}]}]]}], "+", 
       SuperscriptBox["q", 
        RowBox[{"11", "+", 
         RowBox[{"2", " ", "n"}]}]], "+", 
       SuperscriptBox["q", 
        RowBox[{"10", "+", 
         RowBox[{"4", " ", "n"}]}]], "+", 
       SuperscriptBox["q", 
        RowBox[{"11", "+", 
         RowBox[{"4", " ", "n"}]}]], "+", 
       RowBox[{"2", " ", 
        SuperscriptBox["q", 
         RowBox[{"12", "+", 
          RowBox[{"4", " ", "n"}]}]]}], "+", 
       RowBox[{"2", " ", 
        SuperscriptBox["q", 
         RowBox[{"13", "+", 
          RowBox[{"4", " ", "n"}]}]]}], "+", 
       RowBox[{"3", " ", 
        SuperscriptBox["q", 
         RowBox[{"14", "+", 
          RowBox[{"4", " ", "n"}]}]]}], "+", 
       RowBox[{"2", " ", 
        SuperscriptBox["q", 
         RowBox[{"15", "+", 
          RowBox[{"4", " ", "n"}]}]]}], "+", 
       RowBox[{"2", " ", 
        SuperscriptBox["q", 
         RowBox[{"16", "+", 
          RowBox[{"4", " ", "n"}]}]]}], "+", 
       SuperscriptBox["q", 
        RowBox[{"17", "+", 
         RowBox[{"4", " ", "n"}]}]], "+", 
       SuperscriptBox["q", 
        RowBox[{"18", "+", 
         RowBox[{"4", " ", "n"}]}]]}], ")"}], " ", 
     RowBox[{"SUM", "[", 
      RowBox[{"4", "+", "n"}], "]"}]}], "+", 
    RowBox[{
     RowBox[{"(", 
      RowBox[{"1", "+", "q"}], ")"}], " ", 
     RowBox[{"(", 
      RowBox[{"1", "+", 
       SuperscriptBox["q", "2"], "+", 
       SuperscriptBox["q", 
        RowBox[{"6", "+", 
         RowBox[{"2", " ", "n"}]}]], "+", 
       SuperscriptBox["q", 
        RowBox[{"8", "+", 
         RowBox[{"2", " ", "n"}]}]], "+", 
       SuperscriptBox["q", 
        RowBox[{"10", "+", 
         RowBox[{"2", " ", "n"}]}]]}], ")"}], " ", 
     RowBox[{"SUM", "[", 
      RowBox[{"5", "+", "n"}], "]"}]}], "-", 
    RowBox[{"SUM", "[", 
     RowBox[{"6", "+", "n"}], "]"}]}], "\[Equal]", "0"}], "}"}]], "Output",
 CellChangeTimes->{{3.9462812031888638`*^9, 3.94628133275449*^9}, 
   3.9462814357073345`*^9, {3.946299928520523*^9, 3.9462999351735687`*^9}, 
   3.94637507444487*^9, 3.9468180923891125`*^9, 3.946818800500595*^9},
 CellLabel->"Out[84]=",ExpressionUUID->"4313d328-829d-444e-9cf9-d9e26eb0a5a9"]
}, Open  ]],

Cell[CellGroupData[{

Cell[BoxData[
 RowBox[{
  RowBox[{"(*", " ", 
   RowBox[{
   "These", " ", "two", " ", "recurrences", " ", "are", " ", "the", " ", 
    "same"}], " ", "*)"}], "\[IndentingNewLine]", 
  RowBox[{"rec1", "==", "rec2"}]}]], "Input",
 CellChangeTimes->{{3.9462814597730713`*^9, 3.9462814620576153`*^9}, {
  3.946405805978468*^9, 3.946405807029953*^9}},
 CellLabel->"In[85]:=",ExpressionUUID->"2f8f7075-6682-f640-94ce-d47b621cc20b"],

Cell[BoxData["True"], "Output",
 CellChangeTimes->{3.9462814625598392`*^9, 3.946299936792591*^9, 
  3.946375078866083*^9, 3.9468180924516068`*^9, 3.9468188005383587`*^9},
 CellLabel->"Out[85]=",ExpressionUUID->"3c94fc2a-b733-4943-be57-30a9f74af1f6"]
}, Open  ]],

Cell[CellGroupData[{

Cell[BoxData[
 RowBox[{
  RowBox[{"(*", " ", 
   RowBox[{
   "The", " ", "proven", " ", "recurrences", " ", "are", " ", "not", " ", 
    "necesarily", " ", "the", " ", "minimal", " ", 
    RowBox[{"recurrences", ".", " ", "We"}], " ", "can", " ", "prove", " ", 
    "that", " ", "the", " ", "P21Exp", " ", "satisfies", " ", "recThm4p2", 
    " ", "by", " ", "finding", " ", "the", " ", "GCD", " ", "of", " ", "the", 
    " ", "recurrence", " ", "recThm4p2", " ", "and", " ", "the", " ", 
    "proven", " ", "recurrences", " ", 
    RowBox[{"(", 
     RowBox[{"rec1", ",", " ", "rec2"}], ")"}], " ", 
    RowBox[{"(", 
     RowBox[{
      RowBox[{"by", " ", "qFunctions"}], "-", 
      RowBox[{"qREGCD", "."}]}], " "}]}], "*)"}], 
  RowBox[{"qREGCD", "[", 
   RowBox[{"recThm4p2", ",", 
    RowBox[{
     RowBox[{"rec1", "[", 
      RowBox[{"[", 
       RowBox[{"1", ",", "1"}], "]"}], "]"}], "/.", 
     RowBox[{"SUM", "->", "P21"}]}], ",", 
    RowBox[{"P21", "[", "n", "]"}]}], "]"}]}]], "Input",
 CellChangeTimes->{{3.9462819134328785`*^9, 3.946281980790985*^9}, 
   3.9468153947798443`*^9},
 CellLabel->"In[86]:=",ExpressionUUID->"7ef21a70-bf3c-9748-a383-7cca7c4ee449"],

Cell[BoxData[
 RowBox[{
  RowBox[{
   SuperscriptBox["q", 
    RowBox[{"3", "+", 
     RowBox[{"4", " ", "n"}]}]], " ", 
   RowBox[{"P21", "[", "n", "]"}]}], "+", 
  RowBox[{
   RowBox[{"(", 
    RowBox[{
     RowBox[{"-", "1"}], "-", 
     SuperscriptBox["q", 
      RowBox[{"2", "+", 
       RowBox[{"2", " ", "n"}]}]], "-", 
     SuperscriptBox["q", 
      RowBox[{"3", "+", 
       RowBox[{"2", " ", "n"}]}]]}], ")"}], " ", 
   RowBox[{"P21", "[", 
    RowBox[{"1", "+", "n"}], "]"}]}], "+", 
  RowBox[{"P21", "[", 
   RowBox[{"2", "+", "n"}], "]"}]}]], "Output",
 CellChangeTimes->{3.9462819473088436`*^9, 3.94628198190567*^9, 
  3.9463750954673214`*^9, 3.9468180930910797`*^9, 3.946818801077057*^9},
 CellLabel->"Out[86]=",ExpressionUUID->"4fb02f2c-044a-3f41-a7e6-9ecf96a35612"]
}, Open  ]],

Cell[BoxData[
 RowBox[{"(*", " ", 
  RowBox[{
   RowBox[{
   "The", " ", "GCD", " ", "of", " ", "the", " ", "recurrences", " ", "is", 
    " ", "the", " ", "recurrence", " ", "of", " ", "recThm4p2"}], ",", " ", 
   RowBox[{"which", " ", "proves", " ", "that", " ", 
    RowBox[{"P21Exp", "[", "n", "]"}], " ", "satisfies", " ", "the", " ", 
    "recurrence", " ", "of", " ", "recThm4p2", " ", 
    RowBox[{
     RowBox[{"(", 
      RowBox[{
       RowBox[{
        RowBox[{"with", " ", "n"}], "->", " ", 
        RowBox[{"n", "+", "2"}]}], ";", " ", 
       RowBox[{
       "qFunctions", " ", "prefers", " ", "forward", " ", "shifts"}]}], ")"}],
      ".", " ", "\[IndentingNewLine]", "We"}], " ", "already", " ", "showed", 
    " ", "that", " ", 
    RowBox[{"P21Ext", "[", "n", "]"}], " ", "and", " ", "the", " ", "initial",
     " ", "values", " ", "of", " ", "the", " ", "recurrence", " ", 
    "recThm4p2", " ", 
    RowBox[{"match", ".", "\[IndentingNewLine]", "Hence"}]}], ",", " ", 
   RowBox[{
    RowBox[{"P21", "[", "n", "]"}], " ", "has", " ", "the", " ", "formula", 
    " ", 
    RowBox[{
     RowBox[{"P21Exp", "[", "n", "]"}], "."}]}]}], "*)"}]], "Input",
 CellChangeTimes->{{3.9462820046675854`*^9, 3.946282025833145*^9}, {
  3.946282090260477*^9, 3.946282172315428*^9}, {3.946282240555683*^9, 
  3.9462822629155025`*^9}, {3.9462906875445156`*^9, 3.9462906876447086`*^9}, {
  3.946375117983713*^9, 3.946375119951788*^9}},
 CellLabel->"In[87]:=",ExpressionUUID->"c1c5ceec-c772-974d-bc95-c51bac5608a8"]
}, Closed]]
}, Closed]],

Cell[CellGroupData[{

Cell["Proof of Theorem 4.6", "Section",
 CellChangeTimes->{{3.946279689500904*^9, 3.946279697959831*^9}, {
   3.946284936312727*^9, 3.9462849363282375`*^9}, 
   3.9463715967564697`*^9},ExpressionUUID->"e12c8f16-c75e-2549-9f2e-\
a3db50f7346e"],

Cell[CellGroupData[{

Cell["Checking Initial Conditions of (4.5)", "Subsection",
 CellChangeTimes->{{3.9462807969340343`*^9, 3.9462808221935444`*^9}, {
  3.946815449598629*^9, 3.946815465072439*^9}, {3.946815929540085*^9, 
  3.9468159856032963`*^9}},ExpressionUUID->"e1192023-7604-2946-9916-\
1e006eb967cc"],

Cell[BoxData[
 RowBox[{
  RowBox[{"(*", 
   RowBox[{
   "Recurrence", " ", "and", " ", "the", " ", "initial", " ", "conditions", 
    " ", "of", " ", "P_", 
    RowBox[{"{", 
     RowBox[{"3", ",", "0"}], "}"}], 
    RowBox[{"(", "n", ")"}]}], " ", "*)"}], 
  RowBox[{
   RowBox[{"recThm4p6", " ", "=", " ", 
    RowBox[{
     RowBox[{"P30", "[", "n", "]"}], "-", 
     RowBox[{
      RowBox[{"(", 
       RowBox[{"1", "+", 
        RowBox[{"q", "^", 
         RowBox[{"(", 
          RowBox[{
           RowBox[{"2", "n"}], "-", "3"}], ")"}]}], "+", 
        RowBox[{"q", "^", 
         RowBox[{"(", 
          RowBox[{
           RowBox[{"2", "n"}], "-", "2"}], ")"}]}]}], ")"}], 
      RowBox[{"P30", "[", 
       RowBox[{"n", "-", "1"}], "]"}]}], "+", 
     RowBox[{
      RowBox[{"q", "^", 
       RowBox[{"(", 
        RowBox[{
         RowBox[{"4", "n"}], "-", "7"}], ")"}]}], 
      RowBox[{"P30", "[", 
       RowBox[{"n", "-", "2"}], "]"}]}]}]}], ";"}]}]], "Input",
 CellChangeTimes->{{3.9462797063454075`*^9, 3.946279768950428*^9}, {
   3.946279845287943*^9, 3.9462798502441463`*^9}, {3.9462849434427795`*^9, 
   3.946284961037077*^9}, 3.946815409951702*^9, {3.946815756095314*^9, 
   3.946815756181324*^9}},
 CellLabel->"In[88]:=",ExpressionUUID->"f2cf12b7-f6f9-f24a-8e92-b79c02fd8fb5"],

Cell[BoxData[
 RowBox[{
  RowBox[{
   RowBox[{"P30Inits", "=", 
    RowBox[{"{", 
     RowBox[{"1", ",", "1"}], "}"}]}], " ", ";"}], 
  RowBox[{"(*", 
   RowBox[{
    RowBox[{
     RowBox[{"P_", 
      RowBox[{"{", 
       RowBox[{"3", ",", "0"}], "}"}], 
      RowBox[{"(", "0", ")"}]}], " ", "=", 
     RowBox[{
      RowBox[{"P_", 
       RowBox[{"{", 
        RowBox[{"3", ",", "0"}], "}"}], 
       RowBox[{"(", "1", ")"}]}], " ", "=", "1"}]}], ",", " ", 
    RowBox[{
     RowBox[{"P_", 
      RowBox[{"{", 
       RowBox[{"3", ",", "0"}], "}"}], 
      RowBox[{"(", "2", ")"}]}], " ", "=", 
     RowBox[{"1", "+", 
      RowBox[{"q", "^", "2"}]}]}]}], "*)"}]}]], "Input",
 CellChangeTimes->{{3.946279783559948*^9, 3.9462798542615566`*^9}, {
  3.9462805767315617`*^9, 3.9462805767849865`*^9}, {3.946284966263899*^9, 
  3.946284982458765*^9}, {3.9462889650338116`*^9, 3.946288974418415*^9}, {
  3.9462896647498417`*^9, 3.946289665721283*^9}, {3.946289696107977*^9, 
  3.946289704631975*^9}},
 CellLabel->"In[89]:=",ExpressionUUID->"36df8050-c98a-f64d-8b02-63733d1a9948"],

Cell[BoxData[
 RowBox[{
  RowBox[{"(*", " ", 
   RowBox[{
   "Generate", " ", "more", " ", "initial", " ", "conditions", " ", "of", " ",
     "P_", 
    RowBox[{"{", 
     RowBox[{"3", ",", "0"}], "}"}]}], "*)"}], 
  RowBox[{
   RowBox[{"qreListP30", "=", 
    RowBox[{"qREToList", "[", 
     RowBox[{"recThm4p6", ",", " ", 
      RowBox[{"P30", "[", "n", "]"}], ",", " ", 
      RowBox[{"{", 
       RowBox[{"0", ",", "P30Inits"}], "}"}], ",", "20"}], "]"}]}], 
   ";"}]}]], "Input",
 CellChangeTimes->{{3.9462798991312885`*^9, 3.9462799178618393`*^9}, {
   3.946279951445345*^9, 3.9462799696054935`*^9}, {3.946280034205908*^9, 
   3.9462800573369255`*^9}, {3.9462807529529037`*^9, 
   3.9462807530906353`*^9}, {3.946284993812277*^9, 3.9462850032642727`*^9}, {
   3.9462895578884964`*^9, 3.9462895579511776`*^9}, {3.946289669329708*^9, 
   3.9462896696845512`*^9}, 3.946815419941574*^9, {3.9468157586851063`*^9, 
   3.946815758785574*^9}},
 CellLabel->"In[90]:=",ExpressionUUID->"da337162-3519-6d4d-8674-6b96a774c132"],

Cell[BoxData[
 RowBox[{
  RowBox[{"(*", " ", 
   RowBox[{"Bilateral", " ", "sum", " ", "expression"}], "*)"}], 
  RowBox[{
   RowBox[{"P30Exp", "[", "n_", "]"}], ":=", " ", 
   RowBox[{
    RowBox[{"Sum", "[", "  ", 
     RowBox[{
      RowBox[{
       RowBox[{"q", "^", 
        RowBox[{"(", 
         RowBox[{
          RowBox[{"10", 
           RowBox[{"j", "^", "2"}]}], "+", 
          RowBox[{"3", "j"}]}], ")"}]}], 
       RowBox[{"qBinomial", "[", 
        RowBox[{
         RowBox[{"2", "n"}], ",", 
         RowBox[{"n", "-", 
          RowBox[{"5", "j"}]}], " ", ",", "q"}], "]"}]}], ",", 
      RowBox[{"{", 
       RowBox[{"j", ",", 
        RowBox[{"-", "n"}], ",", "n"}], "}"}]}], "]"}], "-", 
    RowBox[{"Sum", "[", "  ", 
     RowBox[{
      RowBox[{
       RowBox[{"q", "^", 
        RowBox[{"(", 
         RowBox[{
          RowBox[{"10", 
           RowBox[{"j", "^", "2"}]}], "+", 
          RowBox[{"13", "j"}], "+", "4"}], ")"}]}], 
       RowBox[{"qBinomial", "[", 
        RowBox[{
         RowBox[{"2", "n"}], ",", 
         RowBox[{"n", "-", 
          RowBox[{"5", "j"}], "-", "4"}], " ", ",", "q"}], "]"}]}], ",", 
      RowBox[{"{", 
       RowBox[{"j", ",", 
        RowBox[{"-", "n"}], ",", "n"}], "}"}]}], "]"}]}]}]}]], "Input",
 CellChangeTimes->{{3.94629036178463*^9, 3.9462904201507835`*^9}, {
  3.9468154290171127`*^9, 3.9468154376677036`*^9}, {3.9468159877776546`*^9, 
  3.946815990985182*^9}},
 CellLabel->"In[91]:=",ExpressionUUID->"8c84bf80-02b3-2848-841a-a826a22aa824"],

Cell[CellGroupData[{

Cell[BoxData[
 RowBox[{
  RowBox[{"Table", "[", 
   RowBox[{
    RowBox[{
     RowBox[{"P30Exp", "[", 
      RowBox[{"i", "-", "1"}], "]"}], "-", 
     RowBox[{"qreListP30", "[", 
      RowBox[{"[", "i", "]"}], "]"}]}], ",", 
    RowBox[{"{", 
     RowBox[{"i", ",", "10"}], "}"}]}], "]"}], "//", "Expand"}]], "Input",
 CellChangeTimes->{{3.9462804724383717`*^9, 3.946280508306814*^9}, {
   3.946280759202528*^9, 3.9462807592860184`*^9}, {3.946288626765888*^9, 
   3.9462886305383415`*^9}, {3.946288952424055*^9, 3.9462889594101315`*^9}, 
   3.9462891397488575`*^9, {3.946289579558401*^9, 3.9462895796740685`*^9}, {
   3.946289637138687*^9, 3.9462896531065617`*^9}, {3.946289742515732*^9, 
   3.946289742562748*^9}, {3.9462898011389904`*^9, 3.9462898075087166`*^9}},
 CellLabel->"In[92]:=",ExpressionUUID->"a105a4c5-f17d-0747-bbe4-b939ebe1dd8d"],

Cell[BoxData[
 RowBox[{"{", 
  RowBox[{
  "0", ",", "0", ",", "0", ",", "0", ",", "0", ",", "0", ",", "0", ",", "0", 
   ",", "0", ",", "0"}], "}"}]], "Output",
 CellChangeTimes->{{3.9462804746649456`*^9, 3.946280509009142*^9}, 
   3.9462805870917606`*^9, 3.9462807601684036`*^9, {3.946281364319496*^9, 
   3.946281378546562*^9}, 3.9462886322114334`*^9, 3.946288706682354*^9, {
   3.9462888064776764`*^9, 3.9462888804575844`*^9}, {3.946288920587591*^9, 
   3.9462889863528194`*^9}, 3.946289140149927*^9, {3.9462895762811832`*^9, 
   3.9462896534383698`*^9}, {3.946289737722494*^9, 3.946289762113682*^9}, {
   3.94628979461376*^9, 3.9462898737190742`*^9}, {3.9462904130015316`*^9, 
   3.94629042128467*^9}, 3.946818093269472*^9, 3.9468188011708965`*^9},
 CellLabel->"Out[92]=",ExpressionUUID->"9c2b5aea-1201-254e-9873-80b40c34d889"]
}, Open  ]],

Cell[CellGroupData[{

Cell["Combining P30Exp to the (1.2) expression", "Subsubsection",
 CellChangeTimes->{{3.9462904512900257`*^9, 
  3.946290471955736*^9}},ExpressionUUID->"b0ed0b1b-dc75-e947-817a-\
0bf6bdeb3931"],

Cell[BoxData[
 RowBox[{
  RowBox[{"P30ExpCombined", "[", "n_", "]"}], ":=", " ", 
  RowBox[{"Sum", "[", " ", 
   RowBox[{
    RowBox[{
     RowBox[{
      RowBox[{"(", 
       RowBox[{"-", "1"}], ")"}], "^", "r"}], " ", 
     RowBox[{"q", "^", 
      RowBox[{"(", 
       RowBox[{"r", 
        RowBox[{
         RowBox[{"(", 
          RowBox[{
           RowBox[{"5", "r"}], "+", "3"}], ")"}], "/", "2"}]}], ")"}]}], 
     RowBox[{"qBinomial", "[", 
      RowBox[{
       RowBox[{"2", "n"}], ",", 
       RowBox[{"n", "-", 
        RowBox[{"5", 
         RowBox[{"r", "/", "2"}]}], "+", " ", 
        RowBox[{"3", " ", 
         RowBox[{
          RowBox[{"(", 
           RowBox[{
            RowBox[{
             RowBox[{"(", 
              RowBox[{"-", "1"}], ")"}], "^", "r"}], "-", "1"}], ")"}], " ", 
          "/", "4"}]}]}], " ", ",", "q"}], "]"}]}], ",", 
    RowBox[{"{", 
     RowBox[{"r", ",", 
      RowBox[{"-", "n"}], ",", "n"}], "}"}]}], "]"}]}]], "Input",
 CellChangeTimes->{{3.9462803785768986`*^9, 3.9462804704726906`*^9}, {
   3.946281352770235*^9, 3.9462813606921673`*^9}, 3.9462850592889023`*^9, {
   3.946288594692177*^9, 3.9462886178088627`*^9}, {3.94628869194561*^9, 
   3.946288705040846*^9}, {3.946288802597742*^9, 3.946288932985258*^9}, {
   3.9462889817943*^9, 3.9462889850500965`*^9}, {3.9462890909752884`*^9, 
   3.9462891275025845`*^9}, {3.9462891658825665`*^9, 3.946289182089962*^9}, {
   3.9462892409927235`*^9, 3.9462893113720665`*^9}, {3.9462893544548855`*^9, 
   3.946289378667145*^9}, {3.946289588998993*^9, 3.94628959633436*^9}, {
   3.9462897319528427`*^9, 3.9462897592613564`*^9}, {3.946289790587641*^9, 
   3.9462898199726887`*^9}, {3.9462898616914005`*^9, 3.9462898719617558`*^9}, 
   3.9462903583949375`*^9, {3.94629042388743*^9, 3.9462904259822865`*^9}},
 CellLabel->"In[93]:=",ExpressionUUID->"181b0788-b3d5-a14d-8fd4-200c2afb1c99"],

Cell[CellGroupData[{

Cell[BoxData[
 RowBox[{
  RowBox[{"Table", "[", 
   RowBox[{
    RowBox[{
     RowBox[{"P30ExpCombined", "[", 
      RowBox[{"i", "-", "1"}], "]"}], "-", 
     RowBox[{"qreListP30", "[", 
      RowBox[{"[", "i", "]"}], "]"}]}], ",", 
    RowBox[{"{", 
     RowBox[{"i", ",", "20"}], "}"}]}], "]"}], "//", "Expand"}]], "Input",
 CellChangeTimes->{{3.9462804724383717`*^9, 3.946280508306814*^9}, {
   3.946280759202528*^9, 3.9462807592860184`*^9}, {3.946288626765888*^9, 
   3.9462886305383415`*^9}, {3.946288952424055*^9, 3.9462889594101315`*^9}, 
   3.9462891397488575`*^9, {3.946289579558401*^9, 3.9462895796740685`*^9}, {
   3.946289637138687*^9, 3.9462896531065617`*^9}, {3.946289742515732*^9, 
   3.946289742562748*^9}, {3.9462898011389904`*^9, 3.9462898075087166`*^9}, 
   3.946290433584856*^9, {3.9462905373431625`*^9, 3.9462905383976746`*^9}},
 CellLabel->"In[94]:=",ExpressionUUID->"e940207e-ecbb-0b40-8f28-cb797c52be8f"],

Cell[BoxData[
 RowBox[{"{", 
  RowBox[{
  "0", ",", "0", ",", "0", ",", "0", ",", "0", ",", "0", ",", "0", ",", "0", 
   ",", "0", ",", "0", ",", "0", ",", "0", ",", "0", ",", "0", ",", "0", ",", 
   "0", ",", "0", ",", "0", ",", "0", ",", "0"}], "}"}]], "Output",
 CellChangeTimes->{{3.9462804746649456`*^9, 3.946280509009142*^9}, 
   3.9462805870917606`*^9, 3.9462807601684036`*^9, {3.946281364319496*^9, 
   3.946281378546562*^9}, 3.9462886322114334`*^9, 3.946288706682354*^9, {
   3.9462888064776764`*^9, 3.9462888804575844`*^9}, {3.946288920587591*^9, 
   3.9462889863528194`*^9}, 3.946289140149927*^9, {3.9462895762811832`*^9, 
   3.9462896534383698`*^9}, {3.946289737722494*^9, 3.946289762113682*^9}, {
   3.94628979461376*^9, 3.9462898737190742`*^9}, 3.946290434248398*^9, 
   3.946290539161581*^9, 3.9468180936080265`*^9, 3.946818801402689*^9},
 CellLabel->"Out[94]=",ExpressionUUID->"50e5c15f-29c9-ec4b-970a-05abb7386336"]
}, Open  ]]
}, Closed]]
}, Closed]],

Cell[CellGroupData[{

Cell["\<\
How to prove that P30 (with the expression (4.5)) satisfies the recurrence \
(4.4)\
\>", "Subsection",
 CellChangeTimes->{{3.9462808297393284`*^9, 3.9462808501430206`*^9}, {
  3.9462808849497585`*^9, 3.9462809094470654`*^9}, {3.9462822978598804`*^9, 
  3.946282297897642*^9}, {3.9462905456621494`*^9, 
  3.946290564583151*^9}},ExpressionUUID->"4a040304-06b2-5249-b9bf-\
3c017e4846bf"],

Cell[CellGroupData[{

Cell[BoxData[
 RowBox[{
  RowBox[{"(*", " ", 
   RowBox[{"P30Exp", " ", "above", " ", "has", " ", "two", " ", 
    RowBox[{"sums", ".", " ", "We"}], " ", "find", " ", "and", " ", "prove", 
    " ", "recurrences", " ", "satisfied", " ", "by", " ", "these", " ", 
    RowBox[{"individually", "."}]}], " ", "*)"}], 
  RowBox[{"rec1", " ", "=", " ", 
   RowBox[{"qSR", "[", 
    RowBox[{"qFR", "[", 
     RowBox[{
      RowBox[{
       RowBox[{"q", "^", 
        RowBox[{"(", 
         RowBox[{
          RowBox[{"10", 
           RowBox[{"j", "^", "2"}]}], "+", 
          RowBox[{"3", "j"}]}], ")"}]}], 
       RowBox[{"qBinomial", "[", 
        RowBox[{
         RowBox[{"2", "n"}], ",", 
         RowBox[{"n", "-", 
          RowBox[{"5", "j"}]}], ",", "q"}], "]"}]}], ",", 
      RowBox[{"{", "n", "}"}], ",", " ", 
      RowBox[{"{", "j", "}"}], ",", " ", 
      RowBox[{"{", "0", "}"}], ",", 
      RowBox[{"{", "2", "}"}]}], "]"}], "]"}]}]}]], "Input",
 CellChangeTimes->{{3.9462811033148937`*^9, 3.9462811472260246`*^9}, {
   3.9462811981141186`*^9, 3.94628127910614*^9}, {3.9462814258800354`*^9, 
   3.9462814270232506`*^9}, {3.9462905713851852`*^9, 3.94629057466168*^9}, 
   3.946815506653248*^9},
 CellLabel->"In[95]:=",ExpressionUUID->"f61ecfe9-2e86-7140-abef-e19e660c9689"],

Cell[BoxData[
 RowBox[{"{", 
  RowBox[{
   RowBox[{
    RowBox[{
     RowBox[{"-", 
      SuperscriptBox["q", 
       RowBox[{"18", "+", 
        RowBox[{"8", " ", "n"}]}]]}], " ", 
     RowBox[{"(", 
      RowBox[{
       RowBox[{"-", "1"}], "+", 
       SuperscriptBox["q", 
        RowBox[{"1", "+", "n"}]]}], ")"}], " ", 
     RowBox[{"(", 
      RowBox[{"1", "+", 
       SuperscriptBox["q", 
        RowBox[{"1", "+", "n"}]]}], ")"}], " ", 
     RowBox[{"(", 
      RowBox[{
       RowBox[{"-", "1"}], "+", 
       SuperscriptBox["q", 
        RowBox[{"1", "+", 
         RowBox[{"2", " ", "n"}]}]]}], ")"}], " ", 
     RowBox[{"SUM", "[", "n", "]"}]}], "+", 
    RowBox[{
     SuperscriptBox["q", 
      RowBox[{"11", "+", 
       RowBox[{"4", " ", "n"}]}]], " ", 
     RowBox[{"(", 
      RowBox[{"1", "+", 
       SuperscriptBox["q", "6"], "-", 
       SuperscriptBox["q", 
        RowBox[{"8", "+", 
         RowBox[{"4", " ", "n"}]}]], "-", 
       SuperscriptBox["q", 
        RowBox[{"9", "+", 
         RowBox[{"4", " ", "n"}]}]], "-", 
       SuperscriptBox["q", 
        RowBox[{"10", "+", 
         RowBox[{"4", " ", "n"}]}]], "-", 
       SuperscriptBox["q", 
        RowBox[{"11", "+", 
         RowBox[{"4", " ", "n"}]}]], "+", 
       SuperscriptBox["q", 
        RowBox[{"9", "+", 
         RowBox[{"6", " ", "n"}]}]], "+", 
       SuperscriptBox["q", 
        RowBox[{"10", "+", 
         RowBox[{"6", " ", "n"}]}]], "+", 
       SuperscriptBox["q", 
        RowBox[{"11", "+", 
         RowBox[{"6", " ", "n"}]}]], "+", 
       SuperscriptBox["q", 
        RowBox[{"12", "+", 
         RowBox[{"6", " ", "n"}]}]], "+", 
       SuperscriptBox["q", 
        RowBox[{"13", "+", 
         RowBox[{"6", " ", "n"}]}]], "+", 
       SuperscriptBox["q", 
        RowBox[{"14", "+", 
         RowBox[{"6", " ", "n"}]}]]}], ")"}], " ", 
     RowBox[{"SUM", "[", 
      RowBox[{"1", "+", "n"}], "]"}]}], "-", 
    RowBox[{
     SuperscriptBox["q", "6"], " ", 
     RowBox[{"(", 
      RowBox[{"1", "+", 
       SuperscriptBox["q", 
        RowBox[{"3", "+", 
         RowBox[{"2", " ", "n"}]}]], "+", 
       SuperscriptBox["q", 
        RowBox[{"4", "+", 
         RowBox[{"2", " ", "n"}]}]], "+", 
       SuperscriptBox["q", 
        RowBox[{"6", "+", 
         RowBox[{"4", " ", "n"}]}]], "+", 
       SuperscriptBox["q", 
        RowBox[{"7", "+", 
         RowBox[{"4", " ", "n"}]}]], "+", 
       SuperscriptBox["q", 
        RowBox[{"8", "+", 
         RowBox[{"4", " ", "n"}]}]], "+", 
       SuperscriptBox["q", 
        RowBox[{"9", "+", 
         RowBox[{"6", " ", "n"}]}]], "+", 
       SuperscriptBox["q", 
        RowBox[{"10", "+", 
         RowBox[{"6", " ", "n"}]}]], "+", 
       SuperscriptBox["q", 
        RowBox[{"11", "+", 
         RowBox[{"6", " ", "n"}]}]], "+", 
       SuperscriptBox["q", 
        RowBox[{"12", "+", 
         RowBox[{"6", " ", "n"}]}]], "+", 
       SuperscriptBox["q", 
        RowBox[{"12", "+", 
         RowBox[{"8", " ", "n"}]}]], "+", 
       SuperscriptBox["q", 
        RowBox[{"13", "+", 
         RowBox[{"8", " ", "n"}]}]], "+", 
       RowBox[{"2", " ", 
        SuperscriptBox["q", 
         RowBox[{"14", "+", 
          RowBox[{"8", " ", "n"}]}]]}], "+", 
       RowBox[{"2", " ", 
        SuperscriptBox["q", 
         RowBox[{"15", "+", 
          RowBox[{"8", " ", "n"}]}]]}], "+", 
       RowBox[{"3", " ", 
        SuperscriptBox["q", 
         RowBox[{"16", "+", 
          RowBox[{"8", " ", "n"}]}]]}], "+", 
       RowBox[{"2", " ", 
        SuperscriptBox["q", 
         RowBox[{"17", "+", 
          RowBox[{"8", " ", "n"}]}]]}], "+", 
       RowBox[{"2", " ", 
        SuperscriptBox["q", 
         RowBox[{"18", "+", 
          RowBox[{"8", " ", "n"}]}]]}], "+", 
       SuperscriptBox["q", 
        RowBox[{"19", "+", 
         RowBox[{"8", " ", "n"}]}]], "+", 
       SuperscriptBox["q", 
        RowBox[{"20", "+", 
         RowBox[{"8", " ", "n"}]}]]}], ")"}], " ", 
     RowBox[{"SUM", "[", 
      RowBox[{"2", "+", "n"}], "]"}]}], "+", 
    RowBox[{
     SuperscriptBox["q", "3"], " ", 
     RowBox[{"(", 
      RowBox[{"1", "+", "q"}], ")"}], " ", 
     RowBox[{"(", 
      RowBox[{"1", "+", 
       SuperscriptBox["q", "2"], "+", 
       SuperscriptBox["q", 
        RowBox[{"4", "+", 
         RowBox[{"2", " ", "n"}]}]], "+", 
       SuperscriptBox["q", 
        RowBox[{"5", "+", 
         RowBox[{"2", " ", "n"}]}]], "+", 
       RowBox[{"2", " ", 
        SuperscriptBox["q", 
         RowBox[{"6", "+", 
          RowBox[{"2", " ", "n"}]}]]}], "+", 
       SuperscriptBox["q", 
        RowBox[{"8", "+", 
         RowBox[{"2", " ", "n"}]}]], "+", 
       SuperscriptBox["q", 
        RowBox[{"8", "+", 
         RowBox[{"4", " ", "n"}]}]], "+", 
       SuperscriptBox["q", 
        RowBox[{"9", "+", 
         RowBox[{"4", " ", "n"}]}]], "+", 
       RowBox[{"2", " ", 
        SuperscriptBox["q", 
         RowBox[{"10", "+", 
          RowBox[{"4", " ", "n"}]}]]}], "+", 
       SuperscriptBox["q", 
        RowBox[{"11", "+", 
         RowBox[{"4", " ", "n"}]}]], "+", 
       RowBox[{"2", " ", 
        SuperscriptBox["q", 
         RowBox[{"12", "+", 
          RowBox[{"4", " ", "n"}]}]]}], "+", 
       SuperscriptBox["q", 
        RowBox[{"14", "+", 
         RowBox[{"4", " ", "n"}]}]], "+", 
       SuperscriptBox["q", 
        RowBox[{"12", "+", 
         RowBox[{"6", " ", "n"}]}]], "+", 
       RowBox[{"2", " ", 
        SuperscriptBox["q", 
         RowBox[{"14", "+", 
          RowBox[{"6", " ", "n"}]}]]}], "+", 
       SuperscriptBox["q", 
        RowBox[{"15", "+", 
         RowBox[{"6", " ", "n"}]}]], "+", 
       RowBox[{"2", " ", 
        SuperscriptBox["q", 
         RowBox[{"16", "+", 
          RowBox[{"6", " ", "n"}]}]]}], "+", 
       SuperscriptBox["q", 
        RowBox[{"17", "+", 
         RowBox[{"6", " ", "n"}]}]], "+", 
       RowBox[{"2", " ", 
        SuperscriptBox["q", 
         RowBox[{"18", "+", 
          RowBox[{"6", " ", "n"}]}]]}], "+", 
       SuperscriptBox["q", 
        RowBox[{"20", "+", 
         RowBox[{"6", " ", "n"}]}]]}], ")"}], " ", 
     RowBox[{"SUM", "[", 
      RowBox[{"3", "+", "n"}], "]"}]}], "-", 
    RowBox[{"q", " ", 
     RowBox[{"(", 
      RowBox[{"1", "+", "q", "+", 
       RowBox[{"2", " ", 
        SuperscriptBox["q", "2"]}], "+", 
       SuperscriptBox["q", "3"], "+", 
       SuperscriptBox["q", "4"], "+", 
       SuperscriptBox["q", 
        RowBox[{"5", "+", 
         RowBox[{"2", " ", "n"}]}]], "+", 
       RowBox[{"2", " ", 
        SuperscriptBox["q", 
         RowBox[{"6", "+", 
          RowBox[{"2", " ", "n"}]}]]}], "+", 
       RowBox[{"3", " ", 
        SuperscriptBox["q", 
         RowBox[{"7", "+", 
          RowBox[{"2", " ", "n"}]}]]}], "+", 
       RowBox[{"3", " ", 
        SuperscriptBox["q", 
         RowBox[{"8", "+", 
          RowBox[{"2", " ", "n"}]}]]}], "+", 
       RowBox[{"2", " ", 
        SuperscriptBox["q", 
         RowBox[{"9", "+", 
          RowBox[{"2", " ", "n"}]}]]}], "+", 
       RowBox[{"2", " ", 
        SuperscriptBox["q", 
         RowBox[{"10", "+", 
          RowBox[{"2", " ", "n"}]}]]}], "+", 
       SuperscriptBox["q", 
        RowBox[{"11", "+", 
         RowBox[{"2", " ", "n"}]}]], "+", 
       SuperscriptBox["q", 
        RowBox[{"10", "+", 
         RowBox[{"4", " ", "n"}]}]], "+", 
       SuperscriptBox["q", 
        RowBox[{"11", "+", 
         RowBox[{"4", " ", "n"}]}]], "+", 
       RowBox[{"2", " ", 
        SuperscriptBox["q", 
         RowBox[{"12", "+", 
          RowBox[{"4", " ", "n"}]}]]}], "+", 
       RowBox[{"2", " ", 
        SuperscriptBox["q", 
         RowBox[{"13", "+", 
          RowBox[{"4", " ", "n"}]}]]}], "+", 
       RowBox[{"3", " ", 
        SuperscriptBox["q", 
         RowBox[{"14", "+", 
          RowBox[{"4", " ", "n"}]}]]}], "+", 
       RowBox[{"2", " ", 
        SuperscriptBox["q", 
         RowBox[{"15", "+", 
          RowBox[{"4", " ", "n"}]}]]}], "+", 
       RowBox[{"2", " ", 
        SuperscriptBox["q", 
         RowBox[{"16", "+", 
          RowBox[{"4", " ", "n"}]}]]}], "+", 
       SuperscriptBox["q", 
        RowBox[{"17", "+", 
         RowBox[{"4", " ", "n"}]}]], "+", 
       SuperscriptBox["q", 
        RowBox[{"18", "+", 
         RowBox[{"4", " ", "n"}]}]]}], ")"}], " ", 
     RowBox[{"SUM", "[", 
      RowBox[{"4", "+", "n"}], "]"}]}], "+", 
    RowBox[{
     RowBox[{"(", 
      RowBox[{"1", "+", "q"}], ")"}], " ", 
     RowBox[{"(", 
      RowBox[{"1", "+", 
       SuperscriptBox["q", "2"], "+", 
       SuperscriptBox["q", 
        RowBox[{"6", "+", 
         RowBox[{"2", " ", "n"}]}]], "+", 
       SuperscriptBox["q", 
        RowBox[{"8", "+", 
         RowBox[{"2", " ", "n"}]}]], "+", 
       SuperscriptBox["q", 
        RowBox[{"10", "+", 
         RowBox[{"2", " ", "n"}]}]]}], ")"}], " ", 
     RowBox[{"SUM", "[", 
      RowBox[{"5", "+", "n"}], "]"}]}], "-", 
    RowBox[{"SUM", "[", 
     RowBox[{"6", "+", "n"}], "]"}]}], "\[Equal]", "0"}], "}"}]], "Output",
 CellChangeTimes->{{3.9462812031888638`*^9, 3.9462812803855515`*^9}, 
   3.9462813298308983`*^9, 3.94628143139727*^9, 3.9462905840399933`*^9, 
   3.9468180941562157`*^9, 3.946818801756851*^9},
 CellLabel->"Out[95]=",ExpressionUUID->"a17d1b3e-d000-3f4c-9b5d-acb940ce01b4"]
}, Open  ]],

Cell[CellGroupData[{

Cell[BoxData[
 RowBox[{"rec2", " ", "=", " ", 
  RowBox[{"qSR", "[", 
   RowBox[{"qFR", "[", 
    RowBox[{
     RowBox[{
      RowBox[{"-", 
       RowBox[{"q", "^", 
        RowBox[{"(", 
         RowBox[{
          RowBox[{"10", 
           RowBox[{"j", "^", "2"}]}], "+", 
          RowBox[{"13", "j"}], "+", "4"}], ")"}]}]}], 
      RowBox[{"qBinomial", "[", 
       RowBox[{
        RowBox[{"2", "n"}], ",", 
        RowBox[{"n", "-", 
         RowBox[{"5", "j"}], "-", "4"}], ",", "q"}], "]"}]}], ",", 
     RowBox[{"{", "n", "}"}], ",", " ", 
     RowBox[{"{", "j", "}"}], ",", " ", 
     RowBox[{"{", "0", "}"}], ",", 
     RowBox[{"{", "2", "}"}]}], "]"}], "]"}]}]], "Input",
 CellChangeTimes->{{3.9462811033148937`*^9, 3.9462811472260246`*^9}, {
  3.9462811981141186`*^9, 3.946281304205303*^9}, {3.946281433696892*^9, 
  3.9462814349054146`*^9}, {3.946290588644762*^9, 3.9462905944110203`*^9}},
 CellLabel->"In[96]:=",ExpressionUUID->"24dba9fe-80b1-7c49-8149-898cc701e7b2"],

Cell[BoxData[
 RowBox[{"{", 
  RowBox[{
   RowBox[{
    RowBox[{
     RowBox[{"-", 
      SuperscriptBox["q", 
       RowBox[{"18", "+", 
        RowBox[{"8", " ", "n"}]}]]}], " ", 
     RowBox[{"(", 
      RowBox[{
       RowBox[{"-", "1"}], "+", 
       SuperscriptBox["q", 
        RowBox[{"1", "+", "n"}]]}], ")"}], " ", 
     RowBox[{"(", 
      RowBox[{"1", "+", 
       SuperscriptBox["q", 
        RowBox[{"1", "+", "n"}]]}], ")"}], " ", 
     RowBox[{"(", 
      RowBox[{
       RowBox[{"-", "1"}], "+", 
       SuperscriptBox["q", 
        RowBox[{"1", "+", 
         RowBox[{"2", " ", "n"}]}]]}], ")"}], " ", 
     RowBox[{"SUM", "[", "n", "]"}]}], "+", 
    RowBox[{
     SuperscriptBox["q", 
      RowBox[{"11", "+", 
       RowBox[{"4", " ", "n"}]}]], " ", 
     RowBox[{"(", 
      RowBox[{"1", "+", 
       SuperscriptBox["q", "6"], "-", 
       SuperscriptBox["q", 
        RowBox[{"8", "+", 
         RowBox[{"4", " ", "n"}]}]], "-", 
       SuperscriptBox["q", 
        RowBox[{"9", "+", 
         RowBox[{"4", " ", "n"}]}]], "-", 
       SuperscriptBox["q", 
        RowBox[{"10", "+", 
         RowBox[{"4", " ", "n"}]}]], "-", 
       SuperscriptBox["q", 
        RowBox[{"11", "+", 
         RowBox[{"4", " ", "n"}]}]], "+", 
       SuperscriptBox["q", 
        RowBox[{"9", "+", 
         RowBox[{"6", " ", "n"}]}]], "+", 
       SuperscriptBox["q", 
        RowBox[{"10", "+", 
         RowBox[{"6", " ", "n"}]}]], "+", 
       SuperscriptBox["q", 
        RowBox[{"11", "+", 
         RowBox[{"6", " ", "n"}]}]], "+", 
       SuperscriptBox["q", 
        RowBox[{"12", "+", 
         RowBox[{"6", " ", "n"}]}]], "+", 
       SuperscriptBox["q", 
        RowBox[{"13", "+", 
         RowBox[{"6", " ", "n"}]}]], "+", 
       SuperscriptBox["q", 
        RowBox[{"14", "+", 
         RowBox[{"6", " ", "n"}]}]]}], ")"}], " ", 
     RowBox[{"SUM", "[", 
      RowBox[{"1", "+", "n"}], "]"}]}], "-", 
    RowBox[{
     SuperscriptBox["q", "6"], " ", 
     RowBox[{"(", 
      RowBox[{"1", "+", 
       SuperscriptBox["q", 
        RowBox[{"3", "+", 
         RowBox[{"2", " ", "n"}]}]], "+", 
       SuperscriptBox["q", 
        RowBox[{"4", "+", 
         RowBox[{"2", " ", "n"}]}]], "+", 
       SuperscriptBox["q", 
        RowBox[{"6", "+", 
         RowBox[{"4", " ", "n"}]}]], "+", 
       SuperscriptBox["q", 
        RowBox[{"7", "+", 
         RowBox[{"4", " ", "n"}]}]], "+", 
       SuperscriptBox["q", 
        RowBox[{"8", "+", 
         RowBox[{"4", " ", "n"}]}]], "+", 
       SuperscriptBox["q", 
        RowBox[{"9", "+", 
         RowBox[{"6", " ", "n"}]}]], "+", 
       SuperscriptBox["q", 
        RowBox[{"10", "+", 
         RowBox[{"6", " ", "n"}]}]], "+", 
       SuperscriptBox["q", 
        RowBox[{"11", "+", 
         RowBox[{"6", " ", "n"}]}]], "+", 
       SuperscriptBox["q", 
        RowBox[{"12", "+", 
         RowBox[{"6", " ", "n"}]}]], "+", 
       SuperscriptBox["q", 
        RowBox[{"12", "+", 
         RowBox[{"8", " ", "n"}]}]], "+", 
       SuperscriptBox["q", 
        RowBox[{"13", "+", 
         RowBox[{"8", " ", "n"}]}]], "+", 
       RowBox[{"2", " ", 
        SuperscriptBox["q", 
         RowBox[{"14", "+", 
          RowBox[{"8", " ", "n"}]}]]}], "+", 
       RowBox[{"2", " ", 
        SuperscriptBox["q", 
         RowBox[{"15", "+", 
          RowBox[{"8", " ", "n"}]}]]}], "+", 
       RowBox[{"3", " ", 
        SuperscriptBox["q", 
         RowBox[{"16", "+", 
          RowBox[{"8", " ", "n"}]}]]}], "+", 
       RowBox[{"2", " ", 
        SuperscriptBox["q", 
         RowBox[{"17", "+", 
          RowBox[{"8", " ", "n"}]}]]}], "+", 
       RowBox[{"2", " ", 
        SuperscriptBox["q", 
         RowBox[{"18", "+", 
          RowBox[{"8", " ", "n"}]}]]}], "+", 
       SuperscriptBox["q", 
        RowBox[{"19", "+", 
         RowBox[{"8", " ", "n"}]}]], "+", 
       SuperscriptBox["q", 
        RowBox[{"20", "+", 
         RowBox[{"8", " ", "n"}]}]]}], ")"}], " ", 
     RowBox[{"SUM", "[", 
      RowBox[{"2", "+", "n"}], "]"}]}], "+", 
    RowBox[{
     SuperscriptBox["q", "3"], " ", 
     RowBox[{"(", 
      RowBox[{"1", "+", "q"}], ")"}], " ", 
     RowBox[{"(", 
      RowBox[{"1", "+", 
       SuperscriptBox["q", "2"], "+", 
       SuperscriptBox["q", 
        RowBox[{"4", "+", 
         RowBox[{"2", " ", "n"}]}]], "+", 
       SuperscriptBox["q", 
        RowBox[{"5", "+", 
         RowBox[{"2", " ", "n"}]}]], "+", 
       RowBox[{"2", " ", 
        SuperscriptBox["q", 
         RowBox[{"6", "+", 
          RowBox[{"2", " ", "n"}]}]]}], "+", 
       SuperscriptBox["q", 
        RowBox[{"8", "+", 
         RowBox[{"2", " ", "n"}]}]], "+", 
       SuperscriptBox["q", 
        RowBox[{"8", "+", 
         RowBox[{"4", " ", "n"}]}]], "+", 
       SuperscriptBox["q", 
        RowBox[{"9", "+", 
         RowBox[{"4", " ", "n"}]}]], "+", 
       RowBox[{"2", " ", 
        SuperscriptBox["q", 
         RowBox[{"10", "+", 
          RowBox[{"4", " ", "n"}]}]]}], "+", 
       SuperscriptBox["q", 
        RowBox[{"11", "+", 
         RowBox[{"4", " ", "n"}]}]], "+", 
       RowBox[{"2", " ", 
        SuperscriptBox["q", 
         RowBox[{"12", "+", 
          RowBox[{"4", " ", "n"}]}]]}], "+", 
       SuperscriptBox["q", 
        RowBox[{"14", "+", 
         RowBox[{"4", " ", "n"}]}]], "+", 
       SuperscriptBox["q", 
        RowBox[{"12", "+", 
         RowBox[{"6", " ", "n"}]}]], "+", 
       RowBox[{"2", " ", 
        SuperscriptBox["q", 
         RowBox[{"14", "+", 
          RowBox[{"6", " ", "n"}]}]]}], "+", 
       SuperscriptBox["q", 
        RowBox[{"15", "+", 
         RowBox[{"6", " ", "n"}]}]], "+", 
       RowBox[{"2", " ", 
        SuperscriptBox["q", 
         RowBox[{"16", "+", 
          RowBox[{"6", " ", "n"}]}]]}], "+", 
       SuperscriptBox["q", 
        RowBox[{"17", "+", 
         RowBox[{"6", " ", "n"}]}]], "+", 
       RowBox[{"2", " ", 
        SuperscriptBox["q", 
         RowBox[{"18", "+", 
          RowBox[{"6", " ", "n"}]}]]}], "+", 
       SuperscriptBox["q", 
        RowBox[{"20", "+", 
         RowBox[{"6", " ", "n"}]}]]}], ")"}], " ", 
     RowBox[{"SUM", "[", 
      RowBox[{"3", "+", "n"}], "]"}]}], "-", 
    RowBox[{"q", " ", 
     RowBox[{"(", 
      RowBox[{"1", "+", "q", "+", 
       RowBox[{"2", " ", 
        SuperscriptBox["q", "2"]}], "+", 
       SuperscriptBox["q", "3"], "+", 
       SuperscriptBox["q", "4"], "+", 
       SuperscriptBox["q", 
        RowBox[{"5", "+", 
         RowBox[{"2", " ", "n"}]}]], "+", 
       RowBox[{"2", " ", 
        SuperscriptBox["q", 
         RowBox[{"6", "+", 
          RowBox[{"2", " ", "n"}]}]]}], "+", 
       RowBox[{"3", " ", 
        SuperscriptBox["q", 
         RowBox[{"7", "+", 
          RowBox[{"2", " ", "n"}]}]]}], "+", 
       RowBox[{"3", " ", 
        SuperscriptBox["q", 
         RowBox[{"8", "+", 
          RowBox[{"2", " ", "n"}]}]]}], "+", 
       RowBox[{"2", " ", 
        SuperscriptBox["q", 
         RowBox[{"9", "+", 
          RowBox[{"2", " ", "n"}]}]]}], "+", 
       RowBox[{"2", " ", 
        SuperscriptBox["q", 
         RowBox[{"10", "+", 
          RowBox[{"2", " ", "n"}]}]]}], "+", 
       SuperscriptBox["q", 
        RowBox[{"11", "+", 
         RowBox[{"2", " ", "n"}]}]], "+", 
       SuperscriptBox["q", 
        RowBox[{"10", "+", 
         RowBox[{"4", " ", "n"}]}]], "+", 
       SuperscriptBox["q", 
        RowBox[{"11", "+", 
         RowBox[{"4", " ", "n"}]}]], "+", 
       RowBox[{"2", " ", 
        SuperscriptBox["q", 
         RowBox[{"12", "+", 
          RowBox[{"4", " ", "n"}]}]]}], "+", 
       RowBox[{"2", " ", 
        SuperscriptBox["q", 
         RowBox[{"13", "+", 
          RowBox[{"4", " ", "n"}]}]]}], "+", 
       RowBox[{"3", " ", 
        SuperscriptBox["q", 
         RowBox[{"14", "+", 
          RowBox[{"4", " ", "n"}]}]]}], "+", 
       RowBox[{"2", " ", 
        SuperscriptBox["q", 
         RowBox[{"15", "+", 
          RowBox[{"4", " ", "n"}]}]]}], "+", 
       RowBox[{"2", " ", 
        SuperscriptBox["q", 
         RowBox[{"16", "+", 
          RowBox[{"4", " ", "n"}]}]]}], "+", 
       SuperscriptBox["q", 
        RowBox[{"17", "+", 
         RowBox[{"4", " ", "n"}]}]], "+", 
       SuperscriptBox["q", 
        RowBox[{"18", "+", 
         RowBox[{"4", " ", "n"}]}]]}], ")"}], " ", 
     RowBox[{"SUM", "[", 
      RowBox[{"4", "+", "n"}], "]"}]}], "+", 
    RowBox[{
     RowBox[{"(", 
      RowBox[{"1", "+", "q"}], ")"}], " ", 
     RowBox[{"(", 
      RowBox[{"1", "+", 
       SuperscriptBox["q", "2"], "+", 
       SuperscriptBox["q", 
        RowBox[{"6", "+", 
         RowBox[{"2", " ", "n"}]}]], "+", 
       SuperscriptBox["q", 
        RowBox[{"8", "+", 
         RowBox[{"2", " ", "n"}]}]], "+", 
       SuperscriptBox["q", 
        RowBox[{"10", "+", 
         RowBox[{"2", " ", "n"}]}]]}], ")"}], " ", 
     RowBox[{"SUM", "[", 
      RowBox[{"5", "+", "n"}], "]"}]}], "-", 
    RowBox[{"SUM", "[", 
     RowBox[{"6", "+", "n"}], "]"}]}], "\[Equal]", "0"}], "}"}]], "Output",
 CellChangeTimes->{{3.9462812031888638`*^9, 3.94628133275449*^9}, 
   3.9462814357073345`*^9, 3.9462905978855534`*^9, 3.946818094561884*^9, 
   3.9468188021422806`*^9},
 CellLabel->"Out[96]=",ExpressionUUID->"09c6994c-367d-a245-87a5-24d51898cab4"]
}, Open  ]],

Cell[CellGroupData[{

Cell[BoxData[
 RowBox[{
  RowBox[{"(*", " ", 
   RowBox[{
   "These", " ", "two", " ", "recurrences", " ", "are", " ", "the", " ", 
    "same"}], " ", "*)"}], "\[IndentingNewLine]", 
  RowBox[{"rec1", "==", "rec2"}]}]], "Input",
 CellChangeTimes->{{3.9462814597730713`*^9, 3.9462814620576153`*^9}, {
  3.946815532558361*^9, 3.9468155344316807`*^9}},
 CellLabel->"In[97]:=",ExpressionUUID->"8627ee72-99ea-5e4c-b49f-512016e5229d"],

Cell[BoxData["True"], "Output",
 CellChangeTimes->{3.9462814625598392`*^9, 3.9462906042649727`*^9, 
  3.9468180946087513`*^9, 3.9468188021891613`*^9},
 CellLabel->"Out[97]=",ExpressionUUID->"1d8d43dc-2ddd-c34c-907c-7691c47892d9"]
}, Open  ]],

Cell[CellGroupData[{

Cell[BoxData[
 RowBox[{
  RowBox[{"(*", " ", 
   RowBox[{
   "The", " ", "proven", " ", "recurrences", " ", "are", " ", "not", " ", 
    "necesarily", " ", "the", " ", "minimal", " ", 
    RowBox[{"recurrences", ".", " ", "We"}], " ", "can", " ", "prove", " ", 
    "that", " ", "the", " ", "P30Exp", " ", "satisfies", " ", "recThm4p6", 
    " ", "by", " ", "finding", " ", "the", " ", "GCD", " ", "of", " ", "the", 
    " ", "recurrence", " ", "recThm4p6", " ", "and", " ", "the", " ", 
    "proven", " ", "recurrences", " ", 
    RowBox[{"(", 
     RowBox[{"rec1", ",", " ", "rec2"}], ")"}], " ", 
    RowBox[{"(", 
     RowBox[{
      RowBox[{"by", " ", "qFunctions"}], "-", 
      RowBox[{"qREGCD", "."}]}], " "}]}], "*)"}], 
  RowBox[{"qREGCD", "[", 
   RowBox[{"recThm4p6", ",", 
    RowBox[{
     RowBox[{"rec1", "[", 
      RowBox[{"[", 
       RowBox[{"1", ",", "1"}], "]"}], "]"}], "/.", 
     RowBox[{"SUM", "->", "P30"}]}], ",", 
    RowBox[{"P30", "[", "n", "]"}]}], "]"}]}]], "Input",
 CellChangeTimes->{{3.9462819134328785`*^9, 3.946281980790985*^9}, {
   3.9462906071558304`*^9, 3.9462906120522537`*^9}, 3.946815544921564*^9, {
   3.946815772585476*^9, 3.9468157835974903`*^9}},
 CellLabel->"In[98]:=",ExpressionUUID->"fcd30e70-f5ee-4747-8f49-afac540dc5ed"],

Cell[BoxData[
 RowBox[{
  RowBox[{
   SuperscriptBox["q", 
    RowBox[{"1", "+", 
     RowBox[{"4", " ", "n"}]}]], " ", 
   RowBox[{"P30", "[", "n", "]"}]}], "+", 
  RowBox[{
   RowBox[{"(", 
    RowBox[{
     RowBox[{"-", "1"}], "-", 
     SuperscriptBox["q", 
      RowBox[{"1", "+", 
       RowBox[{"2", " ", "n"}]}]], "-", 
     SuperscriptBox["q", 
      RowBox[{"2", "+", 
       RowBox[{"2", " ", "n"}]}]]}], ")"}], " ", 
   RowBox[{"P30", "[", 
    RowBox[{"1", "+", "n"}], "]"}]}], "+", 
  RowBox[{"P30", "[", 
   RowBox[{"2", "+", "n"}], "]"}]}]], "Output",
 CellChangeTimes->{3.9462819473088436`*^9, 3.94628198190567*^9, 
  3.9462906126551*^9, 3.9468180949942303`*^9, 3.946818802443081*^9},
 CellLabel->"Out[98]=",ExpressionUUID->"2cd526a2-e73a-314e-96c2-4ee4624d02f8"]
}, Open  ]],

Cell[BoxData[
 RowBox[{"(*", " ", 
  RowBox[{
   RowBox[{
   "The", " ", "GCD", " ", "of", " ", "the", " ", "recurrences", " ", "is", 
    " ", "the", " ", "recurrence", " ", "of", " ", "recThm4p6"}], ",", " ", 
   RowBox[{"which", " ", "proves", " ", "that", " ", 
    RowBox[{"P30Exp", "[", "n", "]"}], " ", "satisfies", " ", "the", " ", 
    "recurrence", " ", "of", " ", "recThm4p6", " ", 
    RowBox[{
     RowBox[{"(", 
      RowBox[{
       RowBox[{
        RowBox[{"with", " ", "n"}], "->", " ", 
        RowBox[{"n", "+", "2"}]}], ";", " ", 
       RowBox[{
       "qFunctions", " ", "prefers", " ", "forward", " ", "shifts"}]}], ")"}],
      ".", " ", "\[IndentingNewLine]", "We"}], " ", "already", " ", "showed", 
    " ", "that", " ", 
    RowBox[{"P30Exp", "[", "n", "]"}], " ", "and", " ", "the", " ", "initial",
     " ", "values", " ", "of", " ", "the", " ", "recurrence", " ", 
    "recThm4p5", " ", 
    RowBox[{"match", ".", "\[IndentingNewLine]", "Hence"}]}], ",", " ", 
   RowBox[{
    RowBox[{"P30", "[", "n", "]"}], " ", "has", " ", "the", " ", "formula", 
    " ", 
    RowBox[{
     RowBox[{"P30Exp", "[", "n", "]"}], "."}]}]}], "*)"}]], "Input",
 CellChangeTimes->{{3.9462820046675854`*^9, 3.946282025833145*^9}, {
  3.946282090260477*^9, 3.946282172315428*^9}, {3.946282240555683*^9, 
  3.9462822629155025`*^9}, {3.946290615591303*^9, 3.9462906685990295`*^9}, {
  3.946375226615999*^9, 3.9463752288633785`*^9}, {3.9468157749061127`*^9, 
  3.946815776758129*^9}},
 CellLabel->"In[99]:=",ExpressionUUID->"a1ce603d-c292-e743-b81b-bc22cdc06489"]
}, Closed]]
}, Closed]],

Cell[CellGroupData[{

Cell["\<\
Manifestly Positive expression for P_{3,0}(n) (equation (4.8))\
\>", "Section",
 CellChangeTimes->{{3.94630165502055*^9, 3.946301659547426*^9}, {
  3.9463021435873013`*^9, 3.9463021509193153`*^9}, {3.946302222045292*^9, 
  3.9463022253754845`*^9}, {3.946375247193678*^9, 
  3.9463752527458515`*^9}},ExpressionUUID->"580171b6-5a3f-d04e-94e8-\
f298f7dc4556"],

Cell[BoxData[
 RowBox[{
  RowBox[{"(*", " ", 
   RowBox[{"Manifestly", " ", "positive", " ", 
    RowBox[{"expression", ":"}]}], " ", "*)"}], "\[IndentingNewLine]", 
  RowBox[{
   RowBox[{"P30Pos", "[", "n_", "]"}], ":=", " ", 
   RowBox[{"Sum", "[", 
    RowBox[{
     RowBox[{
      RowBox[{"q", "^", 
       RowBox[{"(", 
        RowBox[{
         RowBox[{"j", "^", "2"}], "+", "j"}], ")"}]}], 
      RowBox[{"q1Binomial", "[", 
       RowBox[{
        RowBox[{
         RowBox[{"2", "n"}], "-", "j", "-", "2"}], ",", " ", "j", ",", "q"}], 
       "]"}]}], ",", 
     RowBox[{"{", 
      RowBox[{"j", ",", "0", ",", "n"}], "}"}]}], "]"}]}]}]], "Input",
 CellChangeTimes->{{3.946301673074236*^9, 3.946301701071451*^9}, {
   3.946301738112423*^9, 3.9463017500369987`*^9}, {3.946301798384598*^9, 
   3.946301807424246*^9}, 3.946375264489088*^9, 3.946375296728632*^9, {
   3.9468155755353413`*^9, 3.946815576174402*^9}},
 CellLabel->
  "In[100]:=",ExpressionUUID->"35ad49c7-6e4b-0d41-823e-f1b375144a01"],

Cell[CellGroupData[{

Cell[BoxData[
 RowBox[{
  RowBox[{"(*", " ", 
   RowBox[{
   "Numerical", " ", "checks", " ", "against", " ", "the", " ", "P30", " ", 
    "formula", " ", "given", " ", "by", " ", 
    RowBox[{"(", "4.5", ")"}]}], " ", "*)"}], 
  RowBox[{"Table", "[", 
   RowBox[{
    RowBox[{"Expand", "[", 
     RowBox[{
      RowBox[{"P30Pos", "[", "n", "]"}], "-", 
      RowBox[{"P30ExpCombined", "[", "n", "]"}]}], "]"}], ",", 
    RowBox[{"{", 
     RowBox[{"n", ",", "0", ",", "10"}], "}"}]}], "]"}]}]], "Input",
 CellChangeTimes->{{3.9463017516091404`*^9, 3.9463017913995113`*^9}, 
   3.9468155866625576`*^9},
 CellLabel->
  "In[101]:=",ExpressionUUID->"0d93488d-fdd4-3046-ac05-ad36a4b53d2a"],

Cell[BoxData[
 RowBox[{"{", 
  RowBox[{
  "0", ",", "0", ",", "0", ",", "0", ",", "0", ",", "0", ",", "0", ",", "0", 
   ",", "0", ",", "0", ",", "0"}], "}"}]], "Output",
 CellChangeTimes->{{3.9463017918789215`*^9, 3.9463018340400047`*^9}, {
   3.9463752659248238`*^9, 3.946375298636215*^9}, 3.9468180951479015`*^9, 
   3.946818802536831*^9},
 CellLabel->
  "Out[101]=",ExpressionUUID->"8a918347-53a1-0e47-808e-5c58c0f89e74"]
}, Open  ]],

Cell[CellGroupData[{

Cell[BoxData[
 RowBox[{
  RowBox[{"(*", " ", 
   RowBox[{"Recalling", " ", "the", " ", "recurrence", " ", "of", " ", "P_", 
    RowBox[{"{", 
     RowBox[{"3", ",", "0"}], "}"}], 
    RowBox[{"(", "n", ")"}]}], "*)"}], "\[IndentingNewLine]", 
  RowBox[{"Collect", "[", 
   RowBox[{
    RowBox[{"recThm4p5", "/.", 
     RowBox[{"{", 
      RowBox[{"n", "->", 
       RowBox[{"n", "+", "2"}]}], "}"}]}], ",", 
    RowBox[{"P30", "[", "_", "]"}], ",", "Factor"}], "]"}]}]], "Input",
 CellChangeTimes->{{3.9463020930485*^9, 3.9463021290033627`*^9}, {
  3.9468155958671303`*^9, 3.9468155966386585`*^9}},
 CellLabel->
  "In[102]:=",ExpressionUUID->"a660a225-b309-274a-94c7-58e233b54044"],

Cell[BoxData["recThm4p5"], "Output",
 CellChangeTimes->{{3.9463020994407196`*^9, 3.9463021293259716`*^9}, 
   3.9468180951635227`*^9, 3.946818802558975*^9},
 CellLabel->
  "Out[102]=",ExpressionUUID->"ddcfb348-fa3c-0f47-a0d1-3eb784291875"]
}, Open  ]],

Cell[CellGroupData[{

Cell[BoxData[
 RowBox[{
  RowBox[{"(*", " ", 
   RowBox[{
    RowBox[{
    "Finding", " ", "and", " ", "proving", " ", "the", " ", "recurrence", " ",
      "for", " ", "the", " ", "manifestly", " ", "positive", " ", "version", 
     " ", "of", " ", "P_", 
     RowBox[{"{", 
      RowBox[{"3", ",", "0"}], "}"}], 
     RowBox[{"(", "n", ")"}]}], ",", " ", 
    RowBox[{
    "which", " ", "is", " ", "the", " ", "same", " ", "as", " ", "the", " ", 
     "recurrence", " ", "above", " ", 
     RowBox[{
      RowBox[{"(", 
       RowBox[{
       "and", " ", "they", " ", "satisfy", " ", "the", " ", "same", " ", 
        "initial", " ", "conditions"}], ")"}], "."}]}]}], " ", "*)"}], 
  RowBox[{"recP30Pos", " ", "=", " ", 
   RowBox[{"qSR", "[", 
    RowBox[{"qFR", "[", 
     RowBox[{
      RowBox[{
       RowBox[{"q", "^", 
        RowBox[{"(", 
         RowBox[{
          RowBox[{"j", "^", "2"}], "+", "j"}], ")"}]}], 
       RowBox[{"qBinomial", "[", 
        RowBox[{
         RowBox[{
          RowBox[{"2", "n"}], "-", "j", "-", "2"}], ",", " ", "j", ",", "q"}],
         "]"}]}], ",", 
      RowBox[{"{", "n", "}"}], ",", 
      RowBox[{"{", "j", "}"}], ",", 
      RowBox[{"{", "0", "}"}], ",", 
      RowBox[{"{", "1", "}"}]}], "]"}], "]"}]}]}]], "Input",
 CellChangeTimes->{{3.9463020444467163`*^9, 3.946302087465225*^9}, 
   3.9468156058320065`*^9},
 CellLabel->
  "In[103]:=",ExpressionUUID->"3cc7a179-20f8-4849-83a7-f257a9b3f2c2"],

Cell[BoxData[
 RowBox[{"{", 
  RowBox[{
   RowBox[{
    RowBox[{
     RowBox[{"-", 
      SuperscriptBox["q", 
       RowBox[{"1", "+", 
        RowBox[{"4", " ", "n"}]}]]}], " ", 
     RowBox[{"SUM", "[", "n", "]"}]}], "+", 
    RowBox[{
     RowBox[{"(", 
      RowBox[{"1", "+", 
       SuperscriptBox["q", 
        RowBox[{"1", "+", 
         RowBox[{"2", " ", "n"}]}]], "+", 
       SuperscriptBox["q", 
        RowBox[{"2", "+", 
         RowBox[{"2", " ", "n"}]}]]}], ")"}], " ", 
     RowBox[{"SUM", "[", 
      RowBox[{"1", "+", "n"}], "]"}]}], "-", 
    RowBox[{"SUM", "[", 
     RowBox[{"2", "+", "n"}], "]"}]}], "\[Equal]", "0"}], "}"}]], "Output",
 CellChangeTimes->{{3.946302074617115*^9, 3.9463020880356083`*^9}, 
   3.946375327950184*^9, 3.946818095194769*^9, 3.9468188026058846`*^9},
 CellLabel->
  "Out[103]=",ExpressionUUID->"0687e733-cd7f-cf40-8b23-ea6b93bac463"]
}, Open  ]]
}, Closed]],

Cell[CellGroupData[{

Cell["Proof of Theorem 5.2", "Section",
 CellChangeTimes->{{3.946279689500904*^9, 3.946279697959831*^9}, {
   3.946284936312727*^9, 3.9462849363282375`*^9}, {3.946302865638466*^9, 
   3.946302866061636*^9}, 
   3.946371597774557*^9},ExpressionUUID->"328b9491-fe9b-8a46-9e8d-\
ade97ca75237"],

Cell[CellGroupData[{

Cell["Checking Initial Conditions of (5.1)", "Subsection",
 CellChangeTimes->{{3.9462807969340343`*^9, 3.9462808221935444`*^9}, {
  3.946304809064394*^9, 
  3.9463048157527695`*^9}},ExpressionUUID->"025098a0-2a7b-8a48-843c-\
0bc0bf7542d7"],

Cell[BoxData[
 RowBox[{
  RowBox[{"(*", 
   RowBox[{
   "Recurrence", " ", "and", " ", "the", " ", "initial", " ", "conditions", 
    " ", "of", " ", "P_", 
    RowBox[{"{", 
     RowBox[{"4", ",", "0"}], "}"}], 
    RowBox[{"(", "n", ")"}]}], " ", "*)"}], 
  RowBox[{
   RowBox[{"recThm5p2", " ", "=", " ", 
    RowBox[{
     RowBox[{"P40", "[", "n", "]"}], "-", 
     RowBox[{
      RowBox[{"(", 
       RowBox[{"1", "+", 
        RowBox[{"q", "^", 
         RowBox[{"(", 
          RowBox[{
           RowBox[{"2", "n"}], "-", "4"}], ")"}]}], "+", 
        RowBox[{"q", "^", 
         RowBox[{"(", 
          RowBox[{
           RowBox[{"2", "n"}], "-", "3"}], ")"}]}], "+", 
        RowBox[{"q", "^", 
         RowBox[{"(", 
          RowBox[{
           RowBox[{"2", "n"}], "-", "2"}], ")"}]}]}], ")"}], 
      RowBox[{"P40", "[", 
       RowBox[{"n", "-", "1"}], "]"}]}], "+", 
     RowBox[{
      RowBox[{"(", 
       RowBox[{
        RowBox[{"q", "^", 
         RowBox[{"(", 
          RowBox[{
           RowBox[{"4", "n"}], "-", "7"}], ")"}]}], "+", 
        RowBox[{"q", "^", 
         RowBox[{"(", 
          RowBox[{
           RowBox[{"4", "n"}], "-", "8"}], ")"}]}], "+", 
        RowBox[{"q", "^", 
         RowBox[{"(", 
          RowBox[{
           RowBox[{"4", "n"}], "-", "9"}], ")"}]}]}], ")"}], 
      RowBox[{"P40", "[", 
       RowBox[{"n", "-", "2"}], "]"}]}], "+", 
     RowBox[{
      RowBox[{"(", 
       RowBox[{
        RowBox[{"q", "^", 
         RowBox[{"(", 
          RowBox[{
           RowBox[{"4", "n"}], "-", "10"}], ")"}]}], "-", 
        RowBox[{"q", "^", 
         RowBox[{"(", 
          RowBox[{
           RowBox[{"6", "n"}], "-", "15"}], ")"}]}]}], ")"}], 
      RowBox[{"P40", "[", 
       RowBox[{"n", "-", "3"}], "]"}]}]}]}], ";"}]}]], "Input",
 CellChangeTimes->{{3.9462797063454075`*^9, 3.946279768950428*^9}, {
   3.946279845287943*^9, 3.9462798502441463`*^9}, {3.9462849434427795`*^9, 
   3.946284961037077*^9}, {3.9463028933700733`*^9, 3.946302898832939*^9}, {
   3.9463039073974686`*^9, 3.9463039589726334`*^9}, {3.946304012130768*^9, 
   3.94630401452038*^9}, {3.946304146208153*^9, 3.9463041717495975`*^9}, {
   3.9463042568872185`*^9, 3.946304256956457*^9}, 3.9468156330500107`*^9},
 CellLabel->
  "In[104]:=",ExpressionUUID->"d5ca0f15-7045-d04a-9a40-c2a7833ee8c2"],

Cell[BoxData[
 RowBox[{
  RowBox[{
   RowBox[{"P40Inits", "=", 
    RowBox[{"{", 
     RowBox[{"1", ",", "1", ",", " ", 
      RowBox[{"1", "+", 
       RowBox[{"q", "^", "2"}]}]}], "}"}]}], " ", ";"}], 
  RowBox[{"(*", 
   RowBox[{
    RowBox[{
     RowBox[{"P_", 
      RowBox[{"{", 
       RowBox[{"4", ",", "0"}], "}"}], 
      RowBox[{"(", "0", ")"}]}], " ", "=", 
     RowBox[{
      RowBox[{"P_", 
       RowBox[{"{", 
        RowBox[{"4", ",", "0"}], "}"}], 
       RowBox[{"(", "1", ")"}]}], " ", "=", "1"}]}], ",", " ", 
    RowBox[{
     RowBox[{"P_", 
      RowBox[{"{", 
       RowBox[{"4", ",", "0"}], "}"}], 
      RowBox[{"(", "2", ")"}]}], " ", "=", 
     RowBox[{"1", "+", 
      RowBox[{"q", "^", "2"}]}]}]}], "*)"}]}]], "Input",
 CellChangeTimes->{{3.946279783559948*^9, 3.9462798542615566`*^9}, {
  3.9462805767315617`*^9, 3.9462805767849865`*^9}, {3.946284966263899*^9, 
  3.946284982458765*^9}, {3.9462889650338116`*^9, 3.946288974418415*^9}, {
  3.9462896647498417`*^9, 3.946289665721283*^9}, {3.946289696107977*^9, 
  3.946289704631975*^9}, {3.9463039703780956`*^9, 3.9463039724521885`*^9}, {
  3.9463040193797474`*^9, 3.9463040194109917`*^9}, {3.946304215731905*^9, 
  3.9463042158792515`*^9}, {3.94630425859223*^9, 3.9463042832703857`*^9}},
 CellLabel->
  "In[105]:=",ExpressionUUID->"e2763f02-06e3-0d43-b131-d40d11ac4cc5"],

Cell[BoxData[
 RowBox[{
  RowBox[{"(*", " ", 
   RowBox[{
   "Generate", " ", "more", " ", "initial", " ", "conditions", " ", "of", " ",
     "P_", 
    RowBox[{"{", 
     RowBox[{"4", ",", "0"}], "}"}]}], "*)"}], 
  RowBox[{
   RowBox[{"qreListP40", "=", 
    RowBox[{"qREToList", "[", 
     RowBox[{"recThm5p2", ",", " ", 
      RowBox[{"P40", "[", "n", "]"}], ",", " ", 
      RowBox[{"{", 
       RowBox[{"0", ",", "P40Inits"}], "}"}], ",", "20"}], "]"}]}], 
   ";"}]}]], "Input",
 CellChangeTimes->{{3.9462798991312885`*^9, 3.9462799178618393`*^9}, {
   3.946279951445345*^9, 3.9462799696054935`*^9}, {3.946280034205908*^9, 
   3.9462800573369255`*^9}, {3.9462807529529037`*^9, 
   3.9462807530906353`*^9}, {3.946284993812277*^9, 3.9462850032642727`*^9}, {
   3.9462895578884964`*^9, 3.9462895579511776`*^9}, {3.946289669329708*^9, 
   3.9462896696845512`*^9}, {3.946304025233364*^9, 3.9463040349014664`*^9}, 
   3.946304294234419*^9},
 CellLabel->
  "In[106]:=",ExpressionUUID->"d4af1bc7-f1c6-bf44-bec5-6ed6b86f7552"],

Cell[BoxData[
 RowBox[{
  RowBox[{"(*", " ", 
   RowBox[{"Bilateral", " ", "sum", " ", "expression"}], "*)"}], 
  RowBox[{
   RowBox[{"P40Exp", "[", "n_", "]"}], ":=", " ", 
   RowBox[{"Sum", "[", " ", 
    RowBox[{
     RowBox[{
      RowBox[{
       RowBox[{"(", 
        RowBox[{"-", "1"}], ")"}], "^", "r"}], " ", 
      RowBox[{"q", "^", 
       RowBox[{"(", 
        RowBox[{"r", 
         RowBox[{"(", 
          RowBox[{
           RowBox[{"3", "r"}], "+", "2"}], ")"}]}], ")"}]}], 
      RowBox[{"qBinomial", "[", 
       RowBox[{
        RowBox[{"2", "n"}], ",", 
        RowBox[{"n", "-", 
         RowBox[{"3", "r"}], "+", " ", 
         RowBox[{
          RowBox[{"(", 
           RowBox[{"-", "1"}], ")"}], "^", "r"}], "-", "1"}], " ", ",", "q"}],
        "]"}]}], ",", 
     RowBox[{"{", 
      RowBox[{"r", ",", 
       RowBox[{"-", "n"}], ",", "n"}], "}"}]}], "]"}]}]}]], "Input",
 CellChangeTimes->{{3.94629036178463*^9, 3.9462904201507835`*^9}, {
   3.9463043042462234`*^9, 3.9463043797584095`*^9}, 3.946815999488758*^9},
 CellLabel->
  "In[107]:=",ExpressionUUID->"4079731a-19db-7045-b94a-17de663e90c8"],

Cell[CellGroupData[{

Cell[BoxData[
 RowBox[{
  RowBox[{"Table", "[", 
   RowBox[{
    RowBox[{
     RowBox[{"P40Exp", "[", 
      RowBox[{"i", "-", "1"}], "]"}], "-", 
     RowBox[{"qreListP40", "[", 
      RowBox[{"[", "i", "]"}], "]"}]}], ",", 
    RowBox[{"{", 
     RowBox[{"i", ",", "20"}], "}"}]}], "]"}], "//", "Expand"}]], "Input",
 CellChangeTimes->{{3.9462804724383717`*^9, 3.946280508306814*^9}, {
   3.946280759202528*^9, 3.9462807592860184`*^9}, {3.946288626765888*^9, 
   3.9462886305383415`*^9}, {3.946288952424055*^9, 3.9462889594101315`*^9}, 
   3.9462891397488575`*^9, {3.946289579558401*^9, 3.9462895796740685`*^9}, {
   3.946289637138687*^9, 3.9462896531065617`*^9}, {3.946289742515732*^9, 
   3.946289742562748*^9}, {3.9462898011389904`*^9, 3.9462898075087166`*^9}, {
   3.9463043687869225`*^9, 3.9463043840853577`*^9}},
 CellLabel->
  "In[108]:=",ExpressionUUID->"9d9959a9-b923-844c-825b-d627ac883e68"],

Cell[BoxData[
 RowBox[{"{", 
  RowBox[{
  "0", ",", "0", ",", "0", ",", "0", ",", "0", ",", "0", ",", "0", ",", "0", 
   ",", "0", ",", "0", ",", "0", ",", "0", ",", "0", ",", "0", ",", "0", ",", 
   "0", ",", "0", ",", "0", ",", "0", ",", "0"}], "}"}]], "Output",
 CellChangeTimes->{{3.9462804746649456`*^9, 3.946280509009142*^9}, 
   3.9462805870917606`*^9, 3.9462807601684036`*^9, {3.946281364319496*^9, 
   3.946281378546562*^9}, 3.9462886322114334`*^9, 3.946288706682354*^9, {
   3.9462888064776764`*^9, 3.9462888804575844`*^9}, {3.946288920587591*^9, 
   3.9462889863528194`*^9}, 3.946289140149927*^9, {3.9462895762811832`*^9, 
   3.9462896534383698`*^9}, {3.946289737722494*^9, 3.946289762113682*^9}, {
   3.94628979461376*^9, 3.9462898737190742`*^9}, {3.9462904130015316`*^9, 
   3.94629042128467*^9}, {3.9463043752432632`*^9, 3.946304384617241*^9}, 
   3.946352975919077*^9, {3.946353111227125*^9, 3.9463531590097313`*^9}, 
   3.9468180954956264`*^9, 3.946818802975746*^9},
 CellLabel->
  "Out[108]=",ExpressionUUID->"7ad6183a-bdfe-114c-9ea1-83bad44ee1b8"]
}, Open  ]]
}, Closed]],

Cell[CellGroupData[{

Cell["How to prove (5.1)", "Subsection",
 CellChangeTimes->{{3.9462808297393284`*^9, 3.9462808501430206`*^9}, {
  3.9462808849497585`*^9, 3.9462809094470654`*^9}, {3.9462822978598804`*^9, 
  3.946282297897642*^9}, {3.9462905456621494`*^9, 3.946290564583151*^9}, {
  3.946304513541294*^9, 
  3.946304534754957*^9}},ExpressionUUID->"2a5a1cf7-c679-cf47-a900-\
795be83f6464"],

Cell[BoxData[
 RowBox[{
  RowBox[{"(*", " ", 
   RowBox[{
    RowBox[{"We", " ", "split", " ", "P40Exp", " ", "with", " ", "r"}], "->", 
    " ", 
    RowBox[{
     RowBox[{"2", "r", " ", "and", " ", "r"}], "->", " ", 
     RowBox[{
      RowBox[{"2", "r"}], "+", 
      RowBox[{"1", " ", "and", " ", "find", " ", 
       RowBox[{"(", 
        RowBox[{"and", " ", "prove"}], ")"}], " ", "recurrences", " ", 
       "satisfied", " ", "by", " ", "these", " ", 
       RowBox[{"individually", "."}]}]}]}]}], " ", "*)"}], 
  RowBox[{
   RowBox[{"rec1", " ", "=", " ", 
    RowBox[{"qSR", "[", 
     RowBox[{"qFR", "[", 
      RowBox[{
       RowBox[{
        RowBox[{
         RowBox[{"(", 
          RowBox[{
           RowBox[{
            RowBox[{"(", 
             RowBox[{"-", "1"}], ")"}], "^", "r"}], " ", 
           RowBox[{"q", "^", 
            RowBox[{"(", 
             RowBox[{"r", 
              RowBox[{"(", 
               RowBox[{
                RowBox[{"3", "r"}], "+", "2"}], ")"}]}], ")"}]}], 
           RowBox[{"qBinomial", "[", 
            RowBox[{
             RowBox[{"2", "n"}], ",", 
             RowBox[{"n", "-", 
              RowBox[{"3", "r"}], "+", " ", 
              RowBox[{
               RowBox[{"(", 
                RowBox[{"-", "1"}], ")"}], "^", "r"}], "-", "1"}], " ", ",", 
             "q"}], "]"}]}], ")"}], "/.", 
         RowBox[{"r", "->", 
          RowBox[{"2", "r"}]}]}], "/.", 
        RowBox[{
         RowBox[{
          RowBox[{"(", 
           RowBox[{"-", "1"}], ")"}], "^", 
          RowBox[{"(", 
           RowBox[{"2", "r"}], ")"}]}], "->", "1"}]}], ",", 
       RowBox[{"{", "n", "}"}], ",", " ", 
       RowBox[{"{", "r", "}"}], ",", " ", 
       RowBox[{"{", "0", "}"}], ",", 
       RowBox[{"{", "2", "}"}]}], "]"}], "]"}]}], ";"}]}]], "Input",
 CellChangeTimes->{{3.9462811033148937`*^9, 3.9462811472260246`*^9}, {
  3.9462811981141186`*^9, 3.94628127910614*^9}, {3.9462814258800354`*^9, 
  3.9462814270232506`*^9}, {3.9462905713851852`*^9, 3.94629057466168*^9}, {
  3.9463046146285267`*^9, 3.9463046495035152`*^9}, {3.946815672777977*^9, 
  3.946815686165207*^9}, {3.9468160046911716`*^9, 3.94681600530822*^9}},
 CellLabel->
  "In[109]:=",ExpressionUUID->"389634a6-57b4-044d-8a65-42f4ed01e44e"],

Cell[BoxData[
 RowBox[{
  RowBox[{"rec2", " ", "=", " ", 
   RowBox[{"qSR", "[", 
    RowBox[{"qFR", "[", 
     RowBox[{
      RowBox[{
       RowBox[{
        RowBox[{"(", 
         RowBox[{
          RowBox[{
           RowBox[{"(", 
            RowBox[{"-", "1"}], ")"}], "^", "r"}], " ", 
          RowBox[{"q", "^", 
           RowBox[{"(", 
            RowBox[{"r", 
             RowBox[{"(", 
              RowBox[{
               RowBox[{"3", "r"}], "+", "2"}], ")"}]}], ")"}]}], 
          RowBox[{"qBinomial", "[", 
           RowBox[{
            RowBox[{"2", "n"}], ",", 
            RowBox[{"n", "-", 
             RowBox[{"3", "r"}], "+", " ", 
             RowBox[{
              RowBox[{"(", 
               RowBox[{"-", "1"}], ")"}], "^", "r"}], "-", "1"}], " ", ",", 
            "q"}], "]"}]}], ")"}], "/.", 
        RowBox[{"r", "->", 
         RowBox[{
          RowBox[{"2", "r"}], "+", "1"}]}]}], "/.", 
       RowBox[{
        RowBox[{
         RowBox[{"(", 
          RowBox[{"-", "1"}], ")"}], "^", 
         RowBox[{"(", 
          RowBox[{
           RowBox[{"2", "r"}], "+", "1"}], ")"}]}], "->", 
        RowBox[{"-", "1"}]}]}], ",", 
      RowBox[{"{", "n", "}"}], ",", " ", 
      RowBox[{"{", "r", "}"}], ",", " ", 
      RowBox[{"{", "0", "}"}], ",", 
      RowBox[{"{", "2", "}"}]}], "]"}], "]"}]}], ";"}]], "Input",
 CellChangeTimes->{{3.9462811033148937`*^9, 3.9462811472260246`*^9}, {
   3.9462811981141186`*^9, 3.946281304205303*^9}, {3.946281433696892*^9, 
   3.9462814349054146`*^9}, {3.946290588644762*^9, 3.9462905944110203`*^9}, {
   3.9463046644530697`*^9, 3.9463046770122585`*^9}, 3.9468156886569614`*^9},
 CellLabel->
  "In[110]:=",ExpressionUUID->"c7aae4cd-ebef-a644-9238-2b92bf456a40"],

Cell[CellGroupData[{

Cell[BoxData[
 RowBox[{
  RowBox[{"(*", " ", 
   RowBox[{
   "These", " ", "two", " ", "recurrences", " ", "are", " ", "the", " ", 
    "same"}], " ", "*)"}], "\[IndentingNewLine]", 
  RowBox[{"rec1", "==", "rec2"}]}]], "Input",
 CellChangeTimes->{{3.9462814597730713`*^9, 3.9462814620576153`*^9}, {
  3.946815693636364*^9, 3.946815694638853*^9}},
 CellLabel->
  "In[111]:=",ExpressionUUID->"3c38d20a-7862-9a44-9c54-9cf6d358e0c9"],

Cell[BoxData["True"], "Output",
 CellChangeTimes->{
  3.9462814625598392`*^9, 3.9462906042649727`*^9, 3.9463046812347546`*^9, 
   3.946352975991194*^9, {3.9463531129567947`*^9, 3.9463531606637497`*^9}, 
   3.9468180973003006`*^9, 3.94681880481131*^9},
 CellLabel->
  "Out[111]=",ExpressionUUID->"f70ad21f-af4d-4248-8ba5-c66f001a3bd9"]
}, Open  ]],

Cell[CellGroupData[{

Cell[BoxData[
 RowBox[{
  RowBox[{"(*", " ", 
   RowBox[{
   "Compare", " ", "these", " ", "recurrences", " ", "with", " ", "the", " ", 
    "recurrence", " ", "satisfied", " ", "by", " ", 
    RowBox[{"P40Exp", "[", "n", "]"}], " ", 
    RowBox[{"(", 
     RowBox[{
      RowBox[{"by", " ", "qFunctions"}], "-", 
      RowBox[{"qREGCD", "."}]}], " "}]}], "*)"}], 
  RowBox[{"qREGCD", "[", 
   RowBox[{"recThm5p2", ",", 
    RowBox[{
     RowBox[{"rec1", "[", 
      RowBox[{"[", 
       RowBox[{"1", ",", "1"}], "]"}], "]"}], "/.", 
     RowBox[{"SUM", "->", "P40"}]}], ",", 
    RowBox[{"P40", "[", "n", "]"}]}], "]"}]}]], "Input",
 CellChangeTimes->{{3.9462819134328785`*^9, 3.946281980790985*^9}, {
   3.9462906071558304`*^9, 3.9462906120522537`*^9}, {3.946304717772772*^9, 
   3.946304727729225*^9}, 3.9468157028081303`*^9},
 CellLabel->
  "In[112]:=",ExpressionUUID->"851e5f28-ac59-f34b-8696-a4f415a1c044"],

Cell[BoxData[
 RowBox[{
  RowBox[{
   RowBox[{"-", 
    SuperscriptBox["q", 
     RowBox[{"2", "+", 
      RowBox[{"4", " ", "n"}]}]]}], " ", 
   RowBox[{"(", 
    RowBox[{
     RowBox[{"-", "1"}], "+", 
     SuperscriptBox["q", 
      RowBox[{"1", "+", 
       RowBox[{"2", " ", "n"}]}]]}], ")"}], " ", 
   RowBox[{"P40", "[", "n", "]"}]}], "+", 
  RowBox[{
   SuperscriptBox["q", 
    RowBox[{"3", "+", 
     RowBox[{"4", " ", "n"}]}]], " ", 
   RowBox[{"(", 
    RowBox[{"1", "+", "q", "+", 
     SuperscriptBox["q", "2"]}], ")"}], " ", 
   RowBox[{"P40", "[", 
    RowBox[{"1", "+", "n"}], "]"}]}], "+", 
  RowBox[{
   RowBox[{"(", 
    RowBox[{
     RowBox[{"-", "1"}], "-", 
     SuperscriptBox["q", 
      RowBox[{"2", "+", 
       RowBox[{"2", " ", "n"}]}]], "-", 
     SuperscriptBox["q", 
      RowBox[{"3", "+", 
       RowBox[{"2", " ", "n"}]}]], "-", 
     SuperscriptBox["q", 
      RowBox[{"4", "+", 
       RowBox[{"2", " ", "n"}]}]]}], ")"}], " ", 
   RowBox[{"P40", "[", 
    RowBox[{"2", "+", "n"}], "]"}]}], "+", 
  RowBox[{"P40", "[", 
   RowBox[{"3", "+", "n"}], "]"}]}]], "Output",
 CellChangeTimes->{
  3.9462819473088436`*^9, 3.94628198190567*^9, 3.9462906126551*^9, 
   3.9463047295796986`*^9, 3.946352976053787*^9, {3.946353113024008*^9, 
   3.946353161172373*^9}, 3.9468180980178165`*^9, 3.9468188055157433`*^9},
 CellLabel->
  "Out[112]=",ExpressionUUID->"993995ad-97fd-ca44-aae1-bfc7578e24a2"]
}, Open  ]],

Cell[BoxData[
 RowBox[{"(*", " ", 
  RowBox[{
   RowBox[{
   "The", " ", "GCD", " ", "of", " ", "the", " ", "recurrences", " ", "is", 
    " ", "the", " ", "recurrence", " ", "of", " ", "recThm5p2"}], ",", " ", 
   RowBox[{"which", " ", "proves", " ", "that", " ", 
    RowBox[{"P40Exp", "[", "n", "]"}], " ", "satisfies", " ", "the", " ", 
    "recurrence", " ", "of", " ", "recThm5p2", " ", 
    RowBox[{
     RowBox[{"(", 
      RowBox[{
       RowBox[{
        RowBox[{"with", " ", "n"}], "->", " ", 
        RowBox[{"n", "+", "3"}]}], ";", " ", 
       RowBox[{
       "qFunctions", " ", "prefers", " ", "forward", " ", "shifts"}]}], ")"}],
      ".", " ", "\[IndentingNewLine]", "We"}], " ", "already", " ", "showed", 
    " ", "that", " ", 
    RowBox[{"P40Exp", "[", "n", "]"}], " ", "and", " ", "the", " ", "initial",
     " ", "values", " ", "of", " ", "the", " ", "recurrence", " ", 
    "recThm5p2", " ", 
    RowBox[{"match", ".", "\[IndentingNewLine]", "Hence"}]}], ",", " ", 
   RowBox[{"equation", " ", 
    RowBox[{"(", "5.1", ")"}], " ", 
    RowBox[{"holds", "."}]}]}], "*)"}]], "Input",
 CellChangeTimes->{{3.9462820046675854`*^9, 3.946282025833145*^9}, {
   3.946282090260477*^9, 3.946282172315428*^9}, {3.946282240555683*^9, 
   3.9462822629155025`*^9}, {3.946290615591303*^9, 3.9462906685990295`*^9}, {
   3.946304734802519*^9, 3.946304773975424*^9}, {3.946816091698637*^9, 
   3.9468160931331043`*^9}, 3.946818577061964*^9},
 CellLabel->
  "In[113]:=",ExpressionUUID->"d3334ca5-266d-4546-82a7-8fa269b1b7dd"]
}, Closed]]
}, Closed]],

Cell[CellGroupData[{

Cell["Manifestly Positive expression for P_{4,0}(n) - Theorem 5.3", "Section",
 CellChangeTimes->{{3.94630165502055*^9, 3.946301659547426*^9}, {
  3.9463021435873013`*^9, 3.9463021509193153`*^9}, {3.946302222045292*^9, 
  3.9463022253754845`*^9}, {3.9463082349070663`*^9, 
  3.94630824461446*^9}},ExpressionUUID->"5fc2c432-d40c-a14c-bf75-\
fab55c159316"],

Cell[BoxData[
 RowBox[{
  RowBox[{"(*", " ", 
   RowBox[{"Manifestly", " ", "positive", " ", 
    RowBox[{"expression", ":"}]}], " ", "*)"}], 
  RowBox[{
   RowBox[{"P40Pos", "[", "n_", "]"}], ":=", " ", 
   RowBox[{"Sum", "[", 
    RowBox[{
     RowBox[{
      RowBox[{"q", "^", 
       RowBox[{"(", 
        RowBox[{
         RowBox[{"n1", "^", "2"}], "+", "n1", "+", 
         RowBox[{"n2", "^", "2"}], "+", "n2"}], ")"}]}], 
      RowBox[{"q1Binomial", "[", 
       RowBox[{
        RowBox[{"n", "-", "n1", "-", "2"}], ",", " ", "n2", ",", 
        RowBox[{"q", "^", "2"}]}], "]"}], 
      RowBox[{"q1Binomial", "[", 
       RowBox[{
        RowBox[{
         RowBox[{"2", "n"}], "-", "n1", "-", "n2", "-", "2"}], ",", " ", 
        RowBox[{"n1", "-", "n2"}], ",", "q"}], "]"}]}], ",", 
     RowBox[{"{", 
      RowBox[{"n1", ",", "0", ",", "n"}], "}"}], ",", 
     RowBox[{"{", 
      RowBox[{"n2", ",", "0", ",", "n"}], "}"}]}], "]"}]}]}]], "Input",
 CellChangeTimes->{{3.946301673074236*^9, 3.946301701071451*^9}, {
   3.946301738112423*^9, 3.9463017500369987`*^9}, {3.946301798384598*^9, 
   3.946301807424246*^9}, {3.9463082489021797`*^9, 3.9463083655484753`*^9}, {
   3.9463531969442005`*^9, 3.9463532090967007`*^9}, 3.946815817768116*^9},
 CellLabel->
  "In[114]:=",ExpressionUUID->"7f8538ac-178b-c242-b146-ba90ab17ac6e"],

Cell[CellGroupData[{

Cell[BoxData[
 RowBox[{
  RowBox[{"(*", " ", 
   RowBox[{
   "Numerical", " ", "checks", " ", "against", " ", "the", " ", "P40", " ", 
    "formula", " ", "given", " ", "by", " ", "Theorem", " ", "5.3"}], " ", 
   "*)"}], 
  RowBox[{"Table", "[", 
   RowBox[{
    RowBox[{"Expand", "[", 
     RowBox[{
      RowBox[{"P40Pos", "[", "n", "]"}], "-", 
      RowBox[{"P40Exp", "[", "n", "]"}]}], "]"}], ",", 
    RowBox[{"{", 
     RowBox[{"n", ",", "0", ",", "10"}], "}"}]}], "]"}]}]], "Input",
 CellChangeTimes->{{3.9463017516091404`*^9, 3.9463017913995113`*^9}, {
   3.9463083274452457`*^9, 3.9463083325564194`*^9}, 3.946815827964527*^9},
 CellLabel->
  "In[115]:=",ExpressionUUID->"0271acff-d746-e548-b00e-e125b24d7404"],

Cell[BoxData[
 RowBox[{"{", 
  RowBox[{
  "0", ",", "0", ",", "0", ",", "0", ",", "0", ",", "0", ",", "0", ",", "0", 
   ",", "0", ",", "0", ",", "0"}], "}"}]], "Output",
 CellChangeTimes->{{3.9463017918789215`*^9, 3.9463018340400047`*^9}, {
   3.9463083362816696`*^9, 3.9463083684022503`*^9}, 3.9463531141236534`*^9, 
   3.9463531655883045`*^9, 3.9463532183927975`*^9, 3.9468180980868435`*^9, 
   3.946818805615999*^9},
 CellLabel->
  "Out[115]=",ExpressionUUID->"0b6be7ae-392d-de46-8b02-dda50ea1c92d"]
}, Open  ]],

Cell[CellGroupData[{

Cell[BoxData[
 RowBox[{
  RowBox[{"(*", " ", 
   RowBox[{"Recalling", " ", "the", " ", "recurrence", " ", "of", " ", "P_", 
    RowBox[{"{", 
     RowBox[{"4", ",", "0"}], "}"}], 
    RowBox[{"(", "n", ")"}]}], "*)"}], "\[IndentingNewLine]", 
  RowBox[{"Collect", "[", 
   RowBox[{
    RowBox[{"recThm5p2", "/.", 
     RowBox[{"{", 
      RowBox[{"n", "->", 
       RowBox[{"n", "+", "3"}]}], "}"}]}], ",", 
    RowBox[{"P40", "[", "_", "]"}], ",", "Factor"}], "]"}]}]], "Input",
 CellChangeTimes->{{3.9463020930485*^9, 3.9463021290033627`*^9}, {
  3.946308599117647*^9, 3.94630860883811*^9}, {3.94681583590609*^9, 
  3.9468158399227676`*^9}},
 CellLabel->
  "In[116]:=",ExpressionUUID->"db2989ad-4022-4a4e-a191-0a94736388b2"],

Cell[BoxData[
 RowBox[{
  RowBox[{
   RowBox[{"-", 
    SuperscriptBox["q", 
     RowBox[{"2", "+", 
      RowBox[{"4", " ", "n"}]}]]}], " ", 
   RowBox[{"(", 
    RowBox[{
     RowBox[{"-", "1"}], "+", 
     SuperscriptBox["q", 
      RowBox[{"1", "+", 
       RowBox[{"2", " ", "n"}]}]]}], ")"}], " ", 
   RowBox[{"P40", "[", "n", "]"}]}], "+", 
  RowBox[{
   SuperscriptBox["q", 
    RowBox[{"3", "+", 
     RowBox[{"4", " ", "n"}]}]], " ", 
   RowBox[{"(", 
    RowBox[{"1", "+", "q", "+", 
     SuperscriptBox["q", "2"]}], ")"}], " ", 
   RowBox[{"P40", "[", 
    RowBox[{"1", "+", "n"}], "]"}]}], "+", 
  RowBox[{
   RowBox[{"(", 
    RowBox[{
     RowBox[{"-", "1"}], "-", 
     SuperscriptBox["q", 
      RowBox[{"2", "+", 
       RowBox[{"2", " ", "n"}]}]], "-", 
     SuperscriptBox["q", 
      RowBox[{"3", "+", 
       RowBox[{"2", " ", "n"}]}]], "-", 
     SuperscriptBox["q", 
      RowBox[{"4", "+", 
       RowBox[{"2", " ", "n"}]}]]}], ")"}], " ", 
   RowBox[{"P40", "[", 
    RowBox[{"2", "+", "n"}], "]"}]}], "+", 
  RowBox[{"P40", "[", 
   RowBox[{"3", "+", "n"}], "]"}]}]], "Output",
 CellChangeTimes->{{3.9463020994407196`*^9, 3.9463021293259716`*^9}, {
   3.9463086066950626`*^9, 3.9463086091701393`*^9}, 3.946353116783615*^9, 
   3.9463531684186974`*^9, 3.946353219432358*^9, 3.9468180981180687`*^9, 
   3.9468188056628704`*^9},
 CellLabel->
  "Out[116]=",ExpressionUUID->"14f7ad0a-24fd-d844-b3d4-694746fb466f"]
}, Open  ]],

Cell[CellGroupData[{

Cell[BoxData[
 RowBox[{
  RowBox[{"(*", " ", 
   RowBox[{
    RowBox[{
    "Finding", " ", "and", " ", "proving", " ", "the", " ", "recurrence", " ",
      "for", " ", "the", " ", "manifestly", " ", "positive", " ", "version", 
     " ", "of", " ", "P_", 
     RowBox[{"{", 
      RowBox[{"4", ",", "0"}], "}"}], 
     RowBox[{"(", "n", ")"}]}], ",", " ", 
    RowBox[{
    "which", " ", "is", " ", "not", " ", "same", " ", "as", " ", "the", " ", 
     "recurrence", " ", "above", " ", 
     RowBox[{
      RowBox[{"(", 
       RowBox[{
       "and", " ", "they", " ", "satisfy", " ", "the", " ", "same", " ", 
        "initial", " ", "conditions"}], ")"}], "."}]}]}], " ", "*)"}], 
  RowBox[{"recP40Pos", " ", "=", " ", 
   RowBox[{"qSR", "[", 
    RowBox[{"qFR", "[", 
     RowBox[{
      RowBox[{
       RowBox[{"q", "^", 
        RowBox[{"(", 
         RowBox[{
          RowBox[{"n1", "^", "2"}], "+", "n1", "+", 
          RowBox[{"n2", "^", "2"}], "+", "n2"}], ")"}]}], 
       RowBox[{"qBinomial", "[", 
        RowBox[{
         RowBox[{"n", "-", "n1", "-", "2"}], ",", " ", "n2", ",", 
         RowBox[{"q", "^", "2"}]}], "]"}], 
       RowBox[{"qBinomial", "[", 
        RowBox[{
         RowBox[{
          RowBox[{"2", "n"}], "-", "n1", "-", "n2", "-", "2"}], ",", " ", 
         RowBox[{"n1", "-", "n2"}], ",", "q"}], "]"}]}], ",", 
      RowBox[{"{", "n", "}"}], ",", 
      RowBox[{"{", 
       RowBox[{"n1", ",", "n2"}], "}"}], ",", 
      RowBox[{"{", "0", "}"}], ",", 
      RowBox[{"{", 
       RowBox[{"1", ",", "1"}], "}"}]}], "]"}], "]"}]}]}]], "Input",
 CellChangeTimes->{{3.9463020444467163`*^9, 3.946302087465225*^9}, {
   3.9463085677589455`*^9, 3.9463085923692455`*^9}, {3.9463533393997383`*^9, 
   3.946353393355837*^9}, 3.9468158663687363`*^9},
 CellLabel->
  "In[117]:=",ExpressionUUID->"4753e323-f0b3-0c41-8c2c-816872047573"],

Cell[BoxData[
 RowBox[{"{", 
  RowBox[{
   RowBox[{
    RowBox[{
     RowBox[{
      RowBox[{"-", 
       SuperscriptBox["q", 
        RowBox[{"2", " ", "n"}]]}], " ", 
      RowBox[{"(", 
       RowBox[{
        RowBox[{"-", "1"}], "+", 
        SuperscriptBox["q", 
         RowBox[{"1", "+", 
          RowBox[{"2", " ", "n"}]}]]}], ")"}], " ", 
      RowBox[{"SUM", "[", "n", "]"}]}], "+", 
     RowBox[{
      RowBox[{"(", 
       RowBox[{"1", "+", 
        SuperscriptBox["q", 
         RowBox[{"1", "+", 
          RowBox[{"2", " ", "n"}]}]], "+", 
        SuperscriptBox["q", 
         RowBox[{"2", "+", 
          RowBox[{"2", " ", "n"}]}]]}], ")"}], " ", 
      RowBox[{"SUM", "[", 
       RowBox[{"1", "+", "n"}], "]"}]}], "-", 
     RowBox[{"SUM", "[", 
      RowBox[{"2", "+", "n"}], "]"}]}], "\[Equal]", "0"}], ",", 
   RowBox[{
    RowBox[{
     RowBox[{
      SuperscriptBox["q", 
       RowBox[{"2", "+", 
        RowBox[{"4", " ", "n"}]}]], " ", 
      RowBox[{"(", 
       RowBox[{
        RowBox[{"-", "1"}], "+", 
        SuperscriptBox["q", 
         RowBox[{"1", "+", 
          RowBox[{"2", " ", "n"}]}]]}], ")"}], " ", 
      RowBox[{"SUM", "[", "n", "]"}]}], "-", 
     RowBox[{
      SuperscriptBox["q", 
       RowBox[{"3", "+", 
        RowBox[{"4", " ", "n"}]}]], " ", 
      RowBox[{"(", 
       RowBox[{"1", "+", "q", "+", 
        SuperscriptBox["q", "2"]}], ")"}], " ", 
      RowBox[{"SUM", "[", 
       RowBox[{"1", "+", "n"}], "]"}]}], "+", 
     RowBox[{
      RowBox[{"(", 
       RowBox[{"1", "+", 
        SuperscriptBox["q", 
         RowBox[{"2", "+", 
          RowBox[{"2", " ", "n"}]}]], "+", 
        SuperscriptBox["q", 
         RowBox[{"3", "+", 
          RowBox[{"2", " ", "n"}]}]], "+", 
        SuperscriptBox["q", 
         RowBox[{"4", "+", 
          RowBox[{"2", " ", "n"}]}]]}], ")"}], " ", 
      RowBox[{"SUM", "[", 
       RowBox[{"2", "+", "n"}], "]"}]}], "-", 
     RowBox[{"SUM", "[", 
      RowBox[{"3", "+", "n"}], "]"}]}], "\[Equal]", "0"}], ",", 
   RowBox[{
    RowBox[{
     RowBox[{
      RowBox[{"-", 
       SuperscriptBox["q", 
        RowBox[{"3", "+", 
         RowBox[{"4", " ", "n"}]}]]}], " ", 
      RowBox[{"(", 
       RowBox[{"1", "+", "q"}], ")"}], " ", 
      RowBox[{"(", 
       RowBox[{
        RowBox[{"-", "1"}], "+", 
        SuperscriptBox["q", 
         RowBox[{"1", "+", 
          RowBox[{"2", " ", "n"}]}]]}], ")"}], " ", 
      RowBox[{"SUM", "[", "n", "]"}]}], "+", 
     RowBox[{
      SuperscriptBox["q", 
       RowBox[{"2", "+", 
        RowBox[{"2", " ", "n"}]}]], " ", 
      RowBox[{"(", 
       RowBox[{"1", "+", 
        SuperscriptBox["q", 
         RowBox[{"2", "+", 
          RowBox[{"2", " ", "n"}]}]], "+", 
        SuperscriptBox["q", 
         RowBox[{"3", "+", 
          RowBox[{"2", " ", "n"}]}]], "+", 
        RowBox[{"2", " ", 
         SuperscriptBox["q", 
          RowBox[{"4", "+", 
           RowBox[{"2", " ", "n"}]}]]}], "+", 
        SuperscriptBox["q", 
         RowBox[{"5", "+", 
          RowBox[{"2", " ", "n"}]}]]}], ")"}], " ", 
      RowBox[{"SUM", "[", 
       RowBox[{"1", "+", "n"}], "]"}]}], "+", 
     RowBox[{
      RowBox[{"(", 
       RowBox[{"1", "-", "q", "-", 
        SuperscriptBox["q", "2"], "-", 
        SuperscriptBox["q", 
         RowBox[{"4", "+", 
          RowBox[{"2", " ", "n"}]}]], "-", 
        RowBox[{"2", " ", 
         SuperscriptBox["q", 
          RowBox[{"5", "+", 
           RowBox[{"2", " ", "n"}]}]]}], "-", 
        SuperscriptBox["q", 
         RowBox[{"6", "+", 
          RowBox[{"2", " ", "n"}]}]]}], ")"}], " ", 
      RowBox[{"SUM", "[", 
       RowBox[{"2", "+", "n"}], "]"}]}], "+", 
     RowBox[{
      RowBox[{"(", 
       RowBox[{
        RowBox[{"-", "1"}], "+", "q", "+", 
        SuperscriptBox["q", "2"]}], ")"}], " ", 
      RowBox[{"SUM", "[", 
       RowBox[{"3", "+", "n"}], "]"}]}]}], "\[Equal]", "0"}]}], 
  "}"}]], "Output",
 CellChangeTimes->{{3.946302074617115*^9, 3.9463020880356083`*^9}, 
   3.946308593387348*^9, 3.946353118949087*^9, 3.9463531705588665`*^9, 
   3.946353221553976*^9, {3.9463533403019047`*^9, 3.9463533938588543`*^9}, 
   3.946818098287409*^9, 3.9468188058473434`*^9},
 CellLabel->
  "Out[117]=",ExpressionUUID->"cfc0c76f-845e-ee48-af69-fcf9ff40e536"]
}, Open  ]],

Cell[BoxData[
 RowBox[{"(*", " ", 
  RowBox[{
   RowBox[{"Notice", " ", "that", " ", "qMultiSums", " ", "finds", " ", 
    RowBox[{"(", 
     RowBox[{"and", " ", "proves"}], ")"}], " ", "three", " ", "recurrences", 
    " ", 
    RowBox[{"here", ".", " ", "The"}], " ", "middle", " ", "one", " ", 
    "mathces", " ", "the", " ", "original", " ", "recurrence", " ", "of", " ",
     "P_", 
    RowBox[{"{", 
     RowBox[{"4", ",", "0"}], "}"}], 
    RowBox[{
     RowBox[{"(", "n", ")"}], ".", " ", "We"}], " ", "already", " ", 
    "checked", " ", "that", " ", "their", " ", "initial", " ", "values", " ", 
    RowBox[{"match", ".", " ", "Hence"}]}], ",", 
   RowBox[{"Thm", " ", "5.3", " ", "is", " ", 
    RowBox[{"proven", "."}]}]}], " ", "*)"}]], "Input",
 CellChangeTimes->{{3.9463086234887047`*^9, 3.9463086396279755`*^9}, {
  3.946308708100584*^9, 3.946308762340557*^9}, {3.946353400773407*^9, 
  3.946353464952963*^9}},
 CellLabel->
  "In[118]:=",ExpressionUUID->"90d9a204-74a3-604a-a67c-b6fd7f59c79c"]
}, Closed]],

Cell[CellGroupData[{

Cell["Proof of Theorem 5.5", "Section",
 CellChangeTimes->{{3.946279689500904*^9, 3.946279697959831*^9}, {
   3.946284936312727*^9, 3.9462849363282375`*^9}, {3.946302865638466*^9, 
   3.946302866061636*^9}, {3.9463541358782997`*^9, 3.9463541365127335`*^9}, 
   3.9463715986717567`*^9},ExpressionUUID->"fb88b6ff-1ab5-9a44-8ac2-\
fa16772d3405"],

Cell[CellGroupData[{

Cell["Checking Initial Conditions of (5.3)", "Subsection",
 CellChangeTimes->{{3.9462807969340343`*^9, 3.9462808221935444`*^9}, {
   3.946304809064394*^9, 3.9463048157527695`*^9}, 
   3.946354097192665*^9},ExpressionUUID->"d25b6c3c-7099-8a40-b8ed-\
6b78ad259575"],

Cell[BoxData[
 RowBox[{
  RowBox[{"(*", 
   RowBox[{
   "Recurrence", " ", "and", " ", "the", " ", "initial", " ", "conditions", 
    " ", "of", " ", "P_", 
    RowBox[{"{", 
     RowBox[{"3", ",", "1"}], "}"}], 
    RowBox[{"(", "n", ")"}]}], " ", "*)"}], "\[IndentingNewLine]", 
  RowBox[{
   RowBox[{"recThm5p5", " ", "=", " ", 
    RowBox[{
     RowBox[{"P31", "[", "n", "]"}], "-", 
     RowBox[{
      RowBox[{"(", 
       RowBox[{"1", "+", 
        RowBox[{"q", "^", 
         RowBox[{"(", 
          RowBox[{
           RowBox[{"2", "n"}], "-", "3"}], ")"}]}], "+", 
        RowBox[{"q", "^", 
         RowBox[{"(", 
          RowBox[{
           RowBox[{"2", "n"}], "-", "2"}], ")"}]}], "+", 
        RowBox[{"q", "^", 
         RowBox[{"(", 
          RowBox[{
           RowBox[{"2", "n"}], "-", "1"}], ")"}]}]}], ")"}], 
      RowBox[{"P31", "[", 
       RowBox[{"n", "-", "1"}], "]"}]}], "+", 
     RowBox[{
      RowBox[{"(", 
       RowBox[{
        RowBox[{"q", "^", 
         RowBox[{"(", 
          RowBox[{
           RowBox[{"4", "n"}], "-", "5"}], ")"}]}], "+", 
        RowBox[{"q", "^", 
         RowBox[{"(", 
          RowBox[{
           RowBox[{"4", "n"}], "-", "6"}], ")"}]}], "+", 
        RowBox[{"q", "^", 
         RowBox[{"(", 
          RowBox[{
           RowBox[{"4", "n"}], "-", "7"}], ")"}]}]}], ")"}], 
      RowBox[{"P31", "[", 
       RowBox[{"n", "-", "2"}], "]"}]}], "+", 
     RowBox[{
      RowBox[{"(", 
       RowBox[{
        RowBox[{"q", "^", 
         RowBox[{"(", 
          RowBox[{
           RowBox[{"4", "n"}], "-", "8"}], ")"}]}], "-", 
        RowBox[{"q", "^", 
         RowBox[{"(", 
          RowBox[{
           RowBox[{"6", "n"}], "-", "12"}], ")"}]}]}], ")"}], 
      RowBox[{"P31", "[", 
       RowBox[{"n", "-", "3"}], "]"}]}]}]}], ";"}]}]], "Input",
 CellChangeTimes->{{3.9462797063454075`*^9, 3.946279768950428*^9}, {
  3.946279845287943*^9, 3.9462798502441463`*^9}, {3.9462849434427795`*^9, 
  3.946284961037077*^9}, {3.9463028933700733`*^9, 3.946302898832939*^9}, {
  3.9463039073974686`*^9, 3.9463039589726334`*^9}, {3.946304012130768*^9, 
  3.94630401452038*^9}, {3.946304146208153*^9, 3.9463041717495975`*^9}, {
  3.9463042568872185`*^9, 3.946304256956457*^9}, {3.9463538220431232`*^9, 
  3.946353914685295*^9}},
 CellLabel->
  "In[119]:=",ExpressionUUID->"91c812ef-82c5-8843-b299-b636fb8fde1f"],

Cell[BoxData[
 RowBox[{
  RowBox[{
   RowBox[{"P31Inits", "=", 
    RowBox[{"{", 
     RowBox[{"1", ",", 
      RowBox[{"1", "+", "q"}], ",", " ", 
      RowBox[{"1", "+", "q", "+", 
       RowBox[{"q", "^", "2"}], "+", 
       RowBox[{"q", "^", "3"}], "+", 
       RowBox[{"q", "^", "4"}]}]}], "}"}]}], " ", ";"}], 
  RowBox[{"(*", 
   RowBox[{
    RowBox[{
     RowBox[{"P_", 
      RowBox[{"{", 
       RowBox[{"3", ",", "1"}], "}"}], 
      RowBox[{"(", "0", ")"}]}], " ", "=", "1"}], ",", " ", 
    RowBox[{
     RowBox[{"P_", 
      RowBox[{"{", 
       RowBox[{"3", ",", "1"}], "}"}], 
      RowBox[{"(", "1", ")"}]}], " ", "=", 
     RowBox[{"1", "+", "q"}]}], ",", " ", 
    RowBox[{
     RowBox[{"P_", 
      RowBox[{"{", 
       RowBox[{"3", ",", "1"}], "}"}], 
      RowBox[{"(", "2", ")"}]}], " ", "=", 
     RowBox[{"1", "+", "q", "+", 
      RowBox[{"q", "^", "2"}], "+", 
      RowBox[{"q", "^", "4"}], "+", 
      RowBox[{"q", "^", "4"}]}]}]}], "*)"}]}]], "Input",
 CellChangeTimes->{{3.946279783559948*^9, 3.9462798542615566`*^9}, {
  3.9462805767315617`*^9, 3.9462805767849865`*^9}, {3.946284966263899*^9, 
  3.946284982458765*^9}, {3.9462889650338116`*^9, 3.946288974418415*^9}, {
  3.9462896647498417`*^9, 3.946289665721283*^9}, {3.946289696107977*^9, 
  3.946289704631975*^9}, {3.9463039703780956`*^9, 3.9463039724521885`*^9}, {
  3.9463040193797474`*^9, 3.9463040194109917`*^9}, {3.946304215731905*^9, 
  3.9463042158792515`*^9}, {3.94630425859223*^9, 3.9463042832703857`*^9}, {
  3.946353896133482*^9, 3.94635395449798*^9}, {3.946353989444065*^9, 
  3.9463539994267864`*^9}},
 CellLabel->
  "In[120]:=",ExpressionUUID->"76f2033c-6687-3949-b9ac-3bfcc790cc23"],

Cell[BoxData[
 RowBox[{
  RowBox[{"(*", " ", 
   RowBox[{
   "Generate", " ", "more", " ", "initial", " ", "conditions", " ", "of", " ",
     "P_", 
    RowBox[{"{", 
     RowBox[{"3", ",", "1"}], "}"}]}], "*)"}], 
  RowBox[{
   RowBox[{"qreListP31", "=", 
    RowBox[{"qREToList", "[", 
     RowBox[{"recThm5p5", ",", " ", 
      RowBox[{"P31", "[", "n", "]"}], ",", " ", 
      RowBox[{"{", 
       RowBox[{"0", ",", "P31Inits"}], "}"}], ",", "20"}], "]"}]}], 
   ";"}]}]], "Input",
 CellChangeTimes->{{3.9462798991312885`*^9, 3.9462799178618393`*^9}, {
   3.946279951445345*^9, 3.9462799696054935`*^9}, {3.946280034205908*^9, 
   3.9462800573369255`*^9}, {3.9462807529529037`*^9, 
   3.9462807530906353`*^9}, {3.946284993812277*^9, 3.9462850032642727`*^9}, {
   3.9462895578884964`*^9, 3.9462895579511776`*^9}, {3.946289669329708*^9, 
   3.9462896696845512`*^9}, {3.946304025233364*^9, 3.9463040349014664`*^9}, 
   3.946304294234419*^9, {3.9463539597844887`*^9, 3.946353970364172*^9}},
 CellLabel->
  "In[121]:=",ExpressionUUID->"e2b5e3b1-cf26-e04b-ae2a-aa6ade02389c"],

Cell[BoxData[
 RowBox[{
  RowBox[{"(*", " ", 
   RowBox[{"Bilateral", " ", "sum", " ", "expression"}], "*)"}], 
  RowBox[{
   RowBox[{"P31Exp", "[", "n_", "]"}], ":=", " ", 
   RowBox[{"Sum", "[", " ", 
    RowBox[{
     RowBox[{
      RowBox[{
       RowBox[{"(", 
        RowBox[{"-", "1"}], ")"}], "^", "r"}], " ", 
      RowBox[{"q", "^", 
       RowBox[{"(", 
        RowBox[{"r", 
         RowBox[{"(", 
          RowBox[{
           RowBox[{"3", "r"}], "+", "1"}], ")"}]}], ")"}]}], 
      RowBox[{"qBinomial", "[", 
       RowBox[{
        RowBox[{"2", "n"}], ",", 
        RowBox[{"n", "-", 
         RowBox[{"3", "r"}], "+", " ", 
         RowBox[{
          RowBox[{"(", 
           RowBox[{
            RowBox[{
             RowBox[{"(", 
              RowBox[{"-", "1"}], ")"}], "^", "r"}], "-", "1"}], ")"}], "/", 
          "2"}]}], " ", ",", "q"}], "]"}]}], ",", 
     RowBox[{"{", 
      RowBox[{"r", ",", 
       RowBox[{"-", "n"}], ",", "n"}], "}"}]}], "]"}]}]}]], "Input",
 CellChangeTimes->{{3.94629036178463*^9, 3.9462904201507835`*^9}, {
  3.9463043042462234`*^9, 3.9463043797584095`*^9}, {3.946354012884285*^9, 
  3.946354026884325*^9}, {3.946354058857847*^9, 3.9463540747831936`*^9}},
 CellLabel->
  "In[122]:=",ExpressionUUID->"9293b166-a8c1-404a-b092-64da2ff5b4aa"],

Cell[CellGroupData[{

Cell[BoxData[
 RowBox[{
  RowBox[{"Table", "[", 
   RowBox[{
    RowBox[{
     RowBox[{"P31Exp", "[", 
      RowBox[{"i", "-", "1"}], "]"}], "-", 
     RowBox[{"qreListP31", "[", 
      RowBox[{"[", "i", "]"}], "]"}]}], ",", 
    RowBox[{"{", 
     RowBox[{"i", ",", "20"}], "}"}]}], "]"}], "//", "Expand"}]], "Input",
 CellChangeTimes->{{3.9462804724383717`*^9, 3.946280508306814*^9}, {
   3.946280759202528*^9, 3.9462807592860184`*^9}, {3.946288626765888*^9, 
   3.9462886305383415`*^9}, {3.946288952424055*^9, 3.9462889594101315`*^9}, 
   3.9462891397488575`*^9, {3.946289579558401*^9, 3.9462895796740685`*^9}, {
   3.946289637138687*^9, 3.9462896531065617`*^9}, {3.946289742515732*^9, 
   3.946289742562748*^9}, {3.9462898011389904`*^9, 3.9462898075087166`*^9}, {
   3.9463043687869225`*^9, 3.9463043840853577`*^9}, {3.946354080118887*^9, 
   3.946354081985489*^9}},
 CellLabel->
  "In[123]:=",ExpressionUUID->"03319ad2-621e-f24d-af6b-8219a4923d73"],

Cell[BoxData[
 RowBox[{"{", 
  RowBox[{
  "0", ",", "0", ",", "0", ",", "0", ",", "0", ",", "0", ",", "0", ",", "0", 
   ",", "0", ",", "0", ",", "0", ",", "0", ",", "0", ",", "0", ",", "0", ",", 
   "0", ",", "0", ",", "0", ",", "0", ",", "0"}], "}"}]], "Output",
 CellChangeTimes->{{3.9462804746649456`*^9, 3.946280509009142*^9}, 
   3.9462805870917606`*^9, 3.9462807601684036`*^9, {3.946281364319496*^9, 
   3.946281378546562*^9}, 3.9462886322114334`*^9, 3.946288706682354*^9, {
   3.9462888064776764`*^9, 3.9462888804575844`*^9}, {3.946288920587591*^9, 
   3.9462889863528194`*^9}, 3.946289140149927*^9, {3.9462895762811832`*^9, 
   3.9462896534383698`*^9}, {3.946289737722494*^9, 3.946289762113682*^9}, {
   3.94628979461376*^9, 3.9462898737190742`*^9}, {3.9462904130015316`*^9, 
   3.94629042128467*^9}, {3.9463043752432632`*^9, 3.946304384617241*^9}, 
   3.946352975919077*^9, {3.946353111227125*^9, 3.9463531590097313`*^9}, 
   3.946354032469059*^9, 3.946354082709427*^9, 3.946818098672842*^9, 
   3.9468188062640247`*^9},
 CellLabel->
  "Out[123]=",ExpressionUUID->"2b6b8445-6e39-3e40-8ed4-5cfdb4b48393"]
}, Open  ]]
}, Closed]],

Cell[CellGroupData[{

Cell["How to prove (5.3)", "Subsection",
 CellChangeTimes->{{3.9462808297393284`*^9, 3.9462808501430206`*^9}, {
  3.9462808849497585`*^9, 3.9462809094470654`*^9}, {3.9462822978598804`*^9, 
  3.946282297897642*^9}, {3.9462905456621494`*^9, 3.946290564583151*^9}, {
  3.946304513541294*^9, 3.946304534754957*^9}, {3.946354102803753*^9, 
  3.9463541028939323`*^9}},ExpressionUUID->"0a3b7815-c1e8-ca40-9224-\
4583f2374565"],

Cell[BoxData[
 RowBox[{
  RowBox[{"(*", " ", 
   RowBox[{
    RowBox[{"We", " ", "split", " ", "P31Exp", " ", "with", " ", "r"}], "->", 
    " ", 
    RowBox[{
     RowBox[{"2", "r", " ", "and", " ", "r"}], "->", " ", 
     RowBox[{
      RowBox[{"2", "r"}], "+", 
      RowBox[{"1", " ", "and", " ", "find", " ", 
       RowBox[{"(", 
        RowBox[{"and", " ", "prove"}], ")"}], " ", "recurrences", " ", 
       "satisfied", " ", "by", " ", "these", " ", 
       RowBox[{"individually", "."}]}]}]}]}], " ", "*)"}], 
  RowBox[{
   RowBox[{"rec1", " ", "=", " ", 
    RowBox[{"qSR", "[", 
     RowBox[{"qFR", "[", 
      RowBox[{
       RowBox[{
        RowBox[{
         RowBox[{"(", 
          RowBox[{
           RowBox[{
            RowBox[{"(", 
             RowBox[{"-", "1"}], ")"}], "^", "r"}], " ", 
           RowBox[{"q", "^", 
            RowBox[{"(", 
             RowBox[{"r", 
              RowBox[{"(", 
               RowBox[{
                RowBox[{"3", "r"}], "+", "1"}], ")"}]}], ")"}]}], 
           RowBox[{"qBinomial", "[", 
            RowBox[{
             RowBox[{"2", "n"}], ",", 
             RowBox[{"n", "-", 
              RowBox[{"3", "r"}], "+", 
              RowBox[{
               RowBox[{"(", " ", 
                RowBox[{
                 RowBox[{
                  RowBox[{"(", 
                   RowBox[{"-", "1"}], ")"}], "^", "r"}], "-", "1"}], ")"}], 
               "/", "2"}]}], " ", ",", "q"}], "]"}]}], ")"}], "/.", 
         RowBox[{"r", "->", 
          RowBox[{"2", "r"}]}]}], "/.", 
        RowBox[{
         RowBox[{
          RowBox[{"(", 
           RowBox[{"-", "1"}], ")"}], "^", 
          RowBox[{"(", 
           RowBox[{"2", "r"}], ")"}]}], "->", "1"}]}], ",", 
       RowBox[{"{", "n", "}"}], ",", " ", 
       RowBox[{"{", "r", "}"}], ",", " ", 
       RowBox[{"{", "0", "}"}], ",", 
       RowBox[{"{", "2", "}"}]}], "]"}], "]"}]}], ";"}]}]], "Input",
 CellChangeTimes->{{3.9462811033148937`*^9, 3.9462811472260246`*^9}, {
  3.9462811981141186`*^9, 3.94628127910614*^9}, {3.9462814258800354`*^9, 
  3.9462814270232506`*^9}, {3.9462905713851852`*^9, 3.94629057466168*^9}, {
  3.9463046146285267`*^9, 3.9463046495035152`*^9}, {3.946354144799965*^9, 
  3.9463541511839714`*^9}, {3.9468160473892727`*^9, 3.9468160547887135`*^9}},
 CellLabel->
  "In[124]:=",ExpressionUUID->"82e1b6d7-c75a-3a4c-a28b-945ac3d002b5"],

Cell[BoxData[
 RowBox[{
  RowBox[{"rec2", " ", "=", " ", 
   RowBox[{"qSR", "[", 
    RowBox[{"qFR", "[", 
     RowBox[{
      RowBox[{
       RowBox[{
        RowBox[{"(", 
         RowBox[{
          RowBox[{
           RowBox[{"(", 
            RowBox[{"-", "1"}], ")"}], "^", "r"}], " ", 
          RowBox[{"q", "^", 
           RowBox[{"(", 
            RowBox[{"r", 
             RowBox[{"(", 
              RowBox[{
               RowBox[{"3", "r"}], "+", "1"}], ")"}]}], ")"}]}], 
          RowBox[{"qBinomial", "[", 
           RowBox[{
            RowBox[{"2", "n"}], ",", 
            RowBox[{"n", "-", 
             RowBox[{"3", "r"}], "+", 
             RowBox[{
              RowBox[{"(", " ", 
               RowBox[{
                RowBox[{
                 RowBox[{"(", 
                  RowBox[{"-", "1"}], ")"}], "^", "r"}], "-", "1"}], ")"}], 
              "/", "2"}]}], " ", ",", "q"}], "]"}]}], ")"}], "/.", 
        RowBox[{"r", "->", 
         RowBox[{
          RowBox[{"2", "r"}], "+", "1"}]}]}], "/.", 
       RowBox[{
        RowBox[{
         RowBox[{"(", 
          RowBox[{"-", "1"}], ")"}], "^", 
         RowBox[{"(", 
          RowBox[{
           RowBox[{"2", "r"}], "+", "1"}], ")"}]}], "->", 
        RowBox[{"-", "1"}]}]}], ",", 
      RowBox[{"{", "n", "}"}], ",", " ", 
      RowBox[{"{", "r", "}"}], ",", " ", 
      RowBox[{"{", "0", "}"}], ",", 
      RowBox[{"{", "2", "}"}]}], "]"}], "]"}]}], ";"}]], "Input",
 CellChangeTimes->{{3.9462811033148937`*^9, 3.9462811472260246`*^9}, {
   3.9462811981141186`*^9, 3.946281304205303*^9}, {3.946281433696892*^9, 
   3.9462814349054146`*^9}, {3.946290588644762*^9, 3.9462905944110203`*^9}, {
   3.9463046644530697`*^9, 3.9463046770122585`*^9}, {3.9463541586690826`*^9, 
   3.946354163626276*^9}, 3.9468160576581993`*^9},
 CellLabel->
  "In[125]:=",ExpressionUUID->"6ddf194c-56b2-c848-80f2-20fd35809847"],

Cell[CellGroupData[{

Cell[BoxData[
 RowBox[{
  RowBox[{"(*", " ", 
   RowBox[{
   "These", " ", "two", " ", "recurrences", " ", "are", " ", "the", " ", 
    "same"}], " ", "*)"}], "\[IndentingNewLine]", 
  RowBox[{"rec1", "==", "rec2"}]}]], "Input",
 CellChangeTimes->{{3.9462814597730713`*^9, 3.9462814620576153`*^9}, {
  3.946354233499399*^9, 3.946354234291193*^9}},
 CellLabel->
  "In[126]:=",ExpressionUUID->"2b3ac018-66c5-3047-bb09-ae67fd474076"],

Cell[BoxData["True"], "Output",
 CellChangeTimes->{
  3.9462814625598392`*^9, 3.9462906042649727`*^9, 3.9463046812347546`*^9, 
   3.946352975991194*^9, {3.9463531129567947`*^9, 3.9463531606637497`*^9}, 
   3.9463541664839993`*^9, 3.946818100637476*^9, 3.9468188081911507`*^9},
 CellLabel->
  "Out[126]=",ExpressionUUID->"f867f42c-a9c0-f346-a7c6-6f7e24d78bc9"]
}, Open  ]],

Cell[CellGroupData[{

Cell[BoxData[
 RowBox[{
  RowBox[{"(*", " ", 
   RowBox[{
   "Compare", " ", "these", " ", "recurrences", " ", "with", " ", "the", " ", 
    "recurrence", " ", "satisfied", " ", "by", " ", 
    RowBox[{"P31Exp", "[", "n", "]"}], " ", 
    RowBox[{"(", 
     RowBox[{
      RowBox[{"by", " ", "qFunctions"}], "-", 
      RowBox[{"qREGCD", "."}]}], " "}]}], "*)"}], "\[IndentingNewLine]", 
  RowBox[{"qREGCD", "[", 
   RowBox[{"recThm5p5", ",", 
    RowBox[{
     RowBox[{"rec1", "[", 
      RowBox[{"[", 
       RowBox[{"1", ",", "1"}], "]"}], "]"}], "/.", 
     RowBox[{"SUM", "->", "P31"}]}], ",", 
    RowBox[{"P31", "[", "n", "]"}]}], "]"}]}]], "Input",
 CellChangeTimes->{{3.9462819134328785`*^9, 3.946281980790985*^9}, {
  3.9462906071558304`*^9, 3.9462906120522537`*^9}, {3.946304717772772*^9, 
  3.946304727729225*^9}, {3.9463541692436695`*^9, 3.9463542267592354`*^9}},
 CellLabel->
  "In[127]:=",ExpressionUUID->"837cb252-5bcf-0441-ad92-0a9821e0b018"],

Cell[BoxData[
 RowBox[{
  RowBox[{
   RowBox[{"-", 
    SuperscriptBox["q", 
     RowBox[{"4", "+", 
      RowBox[{"4", " ", "n"}]}]]}], " ", 
   RowBox[{"(", 
    RowBox[{
     RowBox[{"-", "1"}], "+", 
     SuperscriptBox["q", 
      RowBox[{"1", "+", "n"}]]}], ")"}], " ", 
   RowBox[{"(", 
    RowBox[{"1", "+", 
     SuperscriptBox["q", 
      RowBox[{"1", "+", "n"}]]}], ")"}], " ", 
   RowBox[{"P31", "[", "n", "]"}]}], "+", 
  RowBox[{
   SuperscriptBox["q", 
    RowBox[{"5", "+", 
     RowBox[{"4", " ", "n"}]}]], " ", 
   RowBox[{"(", 
    RowBox[{"1", "+", "q", "+", 
     SuperscriptBox["q", "2"]}], ")"}], " ", 
   RowBox[{"P31", "[", 
    RowBox[{"1", "+", "n"}], "]"}]}], "+", 
  RowBox[{
   RowBox[{"(", 
    RowBox[{
     RowBox[{"-", "1"}], "-", 
     SuperscriptBox["q", 
      RowBox[{"3", "+", 
       RowBox[{"2", " ", "n"}]}]], "-", 
     SuperscriptBox["q", 
      RowBox[{"4", "+", 
       RowBox[{"2", " ", "n"}]}]], "-", 
     SuperscriptBox["q", 
      RowBox[{"5", "+", 
       RowBox[{"2", " ", "n"}]}]]}], ")"}], " ", 
   RowBox[{"P31", "[", 
    RowBox[{"2", "+", "n"}], "]"}]}], "+", 
  RowBox[{"P31", "[", 
   RowBox[{"3", "+", "n"}], "]"}]}]], "Output",
 CellChangeTimes->{
  3.9462819473088436`*^9, 3.94628198190567*^9, 3.9462906126551*^9, 
   3.9463047295796986`*^9, 3.946352976053787*^9, {3.946353113024008*^9, 
   3.946353161172373*^9}, {3.9463541713986015`*^9, 3.9463541996117554`*^9}, 
   3.946818101323715*^9, 3.946818808908407*^9},
 CellLabel->
  "Out[127]=",ExpressionUUID->"fae5e85c-5052-564d-a875-0a7e6768cdb9"]
}, Open  ]],

Cell[BoxData[
 RowBox[{"(*", " ", 
  RowBox[{
   RowBox[{
   "The", " ", "GCD", " ", "of", " ", "the", " ", "recurrences", " ", "is", 
    " ", "the", " ", "recurrence", " ", "of", " ", "recThm5p5"}], ",", " ", 
   RowBox[{"which", " ", "proves", " ", "that", " ", 
    RowBox[{"P31Exp", "[", "n", "]"}], " ", "satisfies", " ", "the", " ", 
    "recurrence", " ", "of", " ", "recThm5p5", " ", 
    RowBox[{
     RowBox[{"(", 
      RowBox[{
       RowBox[{
        RowBox[{"with", " ", "n"}], "->", " ", 
        RowBox[{"n", "+", "3"}]}], ";", " ", 
       RowBox[{
       "qFunctions", " ", "prefers", " ", "forward", " ", "shifts"}]}], ")"}],
      ".", " ", "\[IndentingNewLine]", "We"}], " ", "already", " ", "showed", 
    " ", "that", " ", 
    RowBox[{"P31Exp", "[", "n", "]"}], " ", "and", " ", "the", " ", "initial",
     " ", "values", " ", "of", " ", "the", " ", "recurrence", " ", 
    "recThm5p2", " ", 
    RowBox[{"match", ".", "\[IndentingNewLine]", "Hence"}]}], ",", " ", 
   RowBox[{"equation", " ", 
    RowBox[{"(", "5.3", ")"}], " ", 
    RowBox[{"holds", "."}]}]}], "*)"}]], "Input",
 CellChangeTimes->{{3.9462820046675854`*^9, 3.946282025833145*^9}, {
   3.946282090260477*^9, 3.946282172315428*^9}, {3.946282240555683*^9, 
   3.9462822629155025`*^9}, {3.946290615591303*^9, 3.9462906685990295`*^9}, {
   3.946304734802519*^9, 3.946304773975424*^9}, {3.9463542057041225`*^9, 
   3.9463542160234375`*^9}, {3.946816069388487*^9, 3.9468160708923836`*^9}, 
   3.946818577061964*^9},
 CellLabel->
  "In[128]:=",ExpressionUUID->"db3e3303-c7c7-b94b-9d78-90c9eed5175d"]
}, Closed]]
}, Closed]],

Cell[CellGroupData[{

Cell["Manifestly Positive expression for P_{3,1}(n) - Theorem 5.6", "Section",
 CellChangeTimes->{{3.94630165502055*^9, 3.946301659547426*^9}, {
   3.9463021435873013`*^9, 3.9463021509193153`*^9}, {3.946302222045292*^9, 
   3.9463022253754845`*^9}, {3.9463082349070663`*^9, 3.94630824461446*^9}, {
   3.9463548977228584`*^9, 3.9463548998809795`*^9}, 
   3.946357850879629*^9},ExpressionUUID->"4f6627db-de20-e342-b8f0-\
f31360d11dc0"],

Cell[BoxData[
 RowBox[{
  RowBox[{"(*", " ", 
   RowBox[{"Manifestly", " ", "positive", " ", 
    RowBox[{"expression", ":"}]}], " ", "*)"}], "\[IndentingNewLine]", 
  RowBox[{
   RowBox[{"P31Pos", "[", "n_", "]"}], ":=", " ", 
   RowBox[{"Sum", "[", 
    RowBox[{
     RowBox[{
      RowBox[{"q", "^", 
       RowBox[{"(", 
        RowBox[{
         RowBox[{"n1", "^", "2"}], "+", 
         RowBox[{"n2", "^", "2"}], "+", "n2"}], ")"}]}], 
      RowBox[{"q1Binomial", "[", 
       RowBox[{
        RowBox[{"n", "-", "n1", "-", "1"}], ",", " ", "n2", ",", 
        RowBox[{"q", "^", "2"}]}], "]"}], 
      RowBox[{"q1Binomial", "[", 
       RowBox[{
        RowBox[{
         RowBox[{"2", "n"}], "-", "n1", "-", "n2"}], ",", " ", 
        RowBox[{"n1", "-", "n2"}], ",", "q"}], "]"}]}], ",", 
     RowBox[{"{", 
      RowBox[{"n1", ",", "0", ",", "n"}], "}"}], ",", 
     RowBox[{"{", 
      RowBox[{"n2", ",", "0", ",", "n"}], "}"}]}], "]"}]}]}]], "Input",
 CellChangeTimes->{{3.946301673074236*^9, 3.946301701071451*^9}, {
  3.946301738112423*^9, 3.9463017500369987`*^9}, {3.946301798384598*^9, 
  3.946301807424246*^9}, {3.9463082489021797`*^9, 3.9463083655484753`*^9}, {
  3.9463531969442005`*^9, 3.9463532090967007`*^9}, {3.9463549075223045`*^9, 
  3.9463549437973766`*^9}, {3.9463549851623993`*^9, 3.9463549869124584`*^9}},
 CellLabel->
  "In[129]:=",ExpressionUUID->"c4097062-fe1e-3145-937b-61208436daa1"],

Cell[CellGroupData[{

Cell[BoxData[
 RowBox[{
  RowBox[{"(*", " ", 
   RowBox[{
   "Numerical", " ", "checks", " ", "against", " ", "the", " ", "P31", " ", 
    "formula", " ", "given", " ", "by", " ", "Theorem", " ", "5.3"}], " ", 
   "*)"}], 
  RowBox[{"Table", "[", 
   RowBox[{
    RowBox[{"Expand", "[", 
     RowBox[{
      RowBox[{"P31Pos", "[", "n", "]"}], "-", 
      RowBox[{"P31Exp", "[", "n", "]"}]}], "]"}], ",", 
    RowBox[{"{", 
     RowBox[{"n", ",", "0", ",", "10"}], "}"}]}], "]"}]}]], "Input",
 CellChangeTimes->{{3.9463017516091404`*^9, 3.9463017913995113`*^9}, {
  3.9463083274452457`*^9, 3.9463083325564194`*^9}, {3.9463549210125675`*^9, 
  3.9463549520827255`*^9}, {3.9468161613785515`*^9, 3.9468161616638184`*^9}},
 CellLabel->
  "In[130]:=",ExpressionUUID->"6a67e6e8-362e-7b4c-a392-4666a5599cf3"],

Cell[BoxData[
 RowBox[{"{", 
  RowBox[{
  "0", ",", "0", ",", "0", ",", "0", ",", "0", ",", "0", ",", "0", ",", "0", 
   ",", "0", ",", "0", ",", "0"}], "}"}]], "Output",
 CellChangeTimes->{{3.9463017918789215`*^9, 3.9463018340400047`*^9}, {
   3.9463083362816696`*^9, 3.9463083684022503`*^9}, 3.9463531141236534`*^9, 
   3.9463531655883045`*^9, 3.9463532183927975`*^9, {3.946354914917719*^9, 
   3.9463549571923065`*^9}, 3.946818101423977*^9, 3.946818809024292*^9},
 CellLabel->
  "Out[130]=",ExpressionUUID->"3ec28739-5fd1-d540-856f-3a5f18fcfdfb"]
}, Open  ]],

Cell[CellGroupData[{

Cell[BoxData[
 RowBox[{
  RowBox[{"(*", " ", 
   RowBox[{"Recalling", " ", "the", " ", "recurrence", " ", "of", " ", "P_", 
    RowBox[{"{", 
     RowBox[{"3", ",", "1"}], "}"}], 
    RowBox[{"(", "n", ")"}]}], "*)"}], "\[IndentingNewLine]", 
  RowBox[{"Collect", "[", 
   RowBox[{
    RowBox[{"recThm5p5", "/.", 
     RowBox[{"{", 
      RowBox[{"n", "->", 
       RowBox[{"n", "+", "3"}]}], "}"}]}], ",", 
    RowBox[{"P31", "[", "_", "]"}], ",", "Factor"}], "]"}]}]], "Input",
 CellChangeTimes->{{3.9463020930485*^9, 3.9463021290033627`*^9}, {
  3.946308599117647*^9, 3.94630860883811*^9}, {3.9463549609126797`*^9, 
  3.9463549664932632`*^9}, {3.9468161445317955`*^9, 3.946816159003334*^9}},
 CellLabel->
  "In[131]:=",ExpressionUUID->"d3b4d27b-4d7f-e34e-8d37-11562fb851eb"],

Cell[BoxData[
 RowBox[{
  RowBox[{
   RowBox[{"-", 
    SuperscriptBox["q", 
     RowBox[{"4", "+", 
      RowBox[{"4", " ", "n"}]}]]}], " ", 
   RowBox[{"(", 
    RowBox[{
     RowBox[{"-", "1"}], "+", 
     SuperscriptBox["q", 
      RowBox[{"1", "+", "n"}]]}], ")"}], " ", 
   RowBox[{"(", 
    RowBox[{"1", "+", 
     SuperscriptBox["q", 
      RowBox[{"1", "+", "n"}]]}], ")"}], " ", 
   RowBox[{"P31", "[", "n", "]"}]}], "+", 
  RowBox[{
   SuperscriptBox["q", 
    RowBox[{"5", "+", 
     RowBox[{"4", " ", "n"}]}]], " ", 
   RowBox[{"(", 
    RowBox[{"1", "+", "q", "+", 
     SuperscriptBox["q", "2"]}], ")"}], " ", 
   RowBox[{"P31", "[", 
    RowBox[{"1", "+", "n"}], "]"}]}], "+", 
  RowBox[{
   RowBox[{"(", 
    RowBox[{
     RowBox[{"-", "1"}], "-", 
     SuperscriptBox["q", 
      RowBox[{"3", "+", 
       RowBox[{"2", " ", "n"}]}]], "-", 
     SuperscriptBox["q", 
      RowBox[{"4", "+", 
       RowBox[{"2", " ", "n"}]}]], "-", 
     SuperscriptBox["q", 
      RowBox[{"5", "+", 
       RowBox[{"2", " ", "n"}]}]]}], ")"}], " ", 
   RowBox[{"P31", "[", 
    RowBox[{"2", "+", "n"}], "]"}]}], "+", 
  RowBox[{"P31", "[", 
   RowBox[{"3", "+", "n"}], "]"}]}]], "Output",
 CellChangeTimes->{{3.9463020994407196`*^9, 3.9463021293259716`*^9}, {
   3.9463086066950626`*^9, 3.9463086091701393`*^9}, 3.946353116783615*^9, 
   3.9463531684186974`*^9, 3.946353219432358*^9, {3.946354961742464*^9, 
   3.9463549675196476`*^9}, 3.9468181014668827`*^9, 3.946818809071163*^9},
 CellLabel->
  "Out[131]=",ExpressionUUID->"8f8821d3-e9d5-5f41-9ddb-6eb238f16522"]
}, Open  ]],

Cell[CellGroupData[{

Cell[BoxData[
 RowBox[{
  RowBox[{"(*", " ", 
   RowBox[{
    RowBox[{
    "Finding", " ", "and", " ", "proving", " ", "the", " ", "recurrence", " ",
      "for", " ", "the", " ", "manifestly", " ", "positive", " ", "version", 
     " ", "of", " ", "P_", 
     RowBox[{"{", 
      RowBox[{"3", ",", "1"}], "}"}], 
     RowBox[{"(", "n", ")"}]}], ",", " ", 
    RowBox[{
    "which", " ", "is", " ", "not", " ", "same", " ", "as", " ", "the", " ", 
     "recurrence", " ", "above", " ", 
     RowBox[{
      RowBox[{"(", 
       RowBox[{
       "and", " ", "they", " ", "satisfy", " ", "the", " ", "same", " ", 
        "initial", " ", "conditions"}], ")"}], "."}]}]}], " ", "*)"}], 
  RowBox[{"recP31Pos", " ", "=", " ", 
   RowBox[{"qSR", "[", 
    RowBox[{"qFR", "[", 
     RowBox[{
      RowBox[{
       RowBox[{"q", "^", 
        RowBox[{"(", 
         RowBox[{
          RowBox[{"n1", "^", "2"}], "+", 
          RowBox[{"n2", "^", "2"}], "+", "n2"}], ")"}]}], 
       RowBox[{"qBinomial", "[", 
        RowBox[{
         RowBox[{"n", "-", "n1", "-", "1"}], ",", " ", "n2", ",", 
         RowBox[{"q", "^", "2"}]}], "]"}], 
       RowBox[{"qBinomial", "[", 
        RowBox[{
         RowBox[{
          RowBox[{"2", "n"}], "-", "n1", "-", "n2"}], ",", " ", 
         RowBox[{"n1", "-", "n2"}], ",", "q"}], "]"}]}], ",", 
      RowBox[{"{", "n", "}"}], ",", 
      RowBox[{"{", 
       RowBox[{"n1", ",", "n2"}], "}"}], ",", 
      RowBox[{"{", "0", "}"}], ",", 
      RowBox[{"{", 
       RowBox[{"1", ",", "1"}], "}"}]}], "]"}], "]"}]}]}]], "Input",
 CellChangeTimes->{{3.9463020444467163`*^9, 3.946302087465225*^9}, {
   3.9463085677589455`*^9, 3.9463085923692455`*^9}, {3.9463533393997383`*^9, 
   3.946353393355837*^9}, {3.9463549763992825`*^9, 3.9463550041221657`*^9}, 
   3.9468161519974346`*^9},
 CellLabel->
  "In[132]:=",ExpressionUUID->"89be8d78-e86a-3f41-902f-32f822e9a1dc"],

Cell[BoxData[
 RowBox[{"{", 
  RowBox[{
   RowBox[{
    RowBox[{
     RowBox[{
      RowBox[{"-", 
       SuperscriptBox["q", 
        RowBox[{"1", "+", 
         RowBox[{"2", " ", "n"}]}]]}], " ", 
      RowBox[{"(", 
       RowBox[{
        RowBox[{"-", "1"}], "+", 
        SuperscriptBox["q", 
         RowBox[{"1", "+", "n"}]]}], ")"}], " ", 
      RowBox[{"(", 
       RowBox[{"1", "+", 
        SuperscriptBox["q", 
         RowBox[{"1", "+", "n"}]]}], ")"}], " ", 
      RowBox[{"SUM", "[", "n", "]"}]}], "+", 
     RowBox[{
      RowBox[{"(", 
       RowBox[{"1", "+", 
        SuperscriptBox["q", 
         RowBox[{"2", "+", 
          RowBox[{"2", " ", "n"}]}]], "+", 
        SuperscriptBox["q", 
         RowBox[{"3", "+", 
          RowBox[{"2", " ", "n"}]}]]}], ")"}], " ", 
      RowBox[{"SUM", "[", 
       RowBox[{"1", "+", "n"}], "]"}]}], "-", 
     RowBox[{"SUM", "[", 
      RowBox[{"2", "+", "n"}], "]"}]}], "\[Equal]", "0"}], ",", 
   RowBox[{
    RowBox[{
     RowBox[{
      SuperscriptBox["q", 
       RowBox[{"4", "+", 
        RowBox[{"4", " ", "n"}]}]], " ", 
      RowBox[{"(", 
       RowBox[{
        RowBox[{"-", "1"}], "+", 
        SuperscriptBox["q", 
         RowBox[{"1", "+", "n"}]]}], ")"}], " ", 
      RowBox[{"(", 
       RowBox[{"1", "+", 
        SuperscriptBox["q", 
         RowBox[{"1", "+", "n"}]]}], ")"}], " ", 
      RowBox[{"SUM", "[", "n", "]"}]}], "-", 
     RowBox[{
      SuperscriptBox["q", 
       RowBox[{"5", "+", 
        RowBox[{"4", " ", "n"}]}]], " ", 
      RowBox[{"(", 
       RowBox[{"1", "+", "q", "+", 
        SuperscriptBox["q", "2"]}], ")"}], " ", 
      RowBox[{"SUM", "[", 
       RowBox[{"1", "+", "n"}], "]"}]}], "+", 
     RowBox[{
      RowBox[{"(", 
       RowBox[{"1", "+", 
        SuperscriptBox["q", 
         RowBox[{"3", "+", 
          RowBox[{"2", " ", "n"}]}]], "+", 
        SuperscriptBox["q", 
         RowBox[{"4", "+", 
          RowBox[{"2", " ", "n"}]}]], "+", 
        SuperscriptBox["q", 
         RowBox[{"5", "+", 
          RowBox[{"2", " ", "n"}]}]]}], ")"}], " ", 
      RowBox[{"SUM", "[", 
       RowBox[{"2", "+", "n"}], "]"}]}], "-", 
     RowBox[{"SUM", "[", 
      RowBox[{"3", "+", "n"}], "]"}]}], "\[Equal]", "0"}], ",", 
   RowBox[{
    RowBox[{
     RowBox[{
      RowBox[{"-", 
       SuperscriptBox["q", 
        RowBox[{"5", "+", 
         RowBox[{"4", " ", "n"}]}]]}], " ", 
      RowBox[{"(", 
       RowBox[{"1", "+", "q"}], ")"}], " ", 
      RowBox[{"(", 
       RowBox[{
        RowBox[{"-", "1"}], "+", 
        SuperscriptBox["q", 
         RowBox[{"1", "+", "n"}]]}], ")"}], " ", 
      RowBox[{"(", 
       RowBox[{"1", "+", 
        SuperscriptBox["q", 
         RowBox[{"1", "+", "n"}]]}], ")"}], " ", 
      RowBox[{"SUM", "[", "n", "]"}]}], "+", 
     RowBox[{
      SuperscriptBox["q", 
       RowBox[{"3", "+", 
        RowBox[{"2", " ", "n"}]}]], " ", 
      RowBox[{"(", 
       RowBox[{"1", "+", 
        SuperscriptBox["q", 
         RowBox[{"3", "+", 
          RowBox[{"2", " ", "n"}]}]], "+", 
        SuperscriptBox["q", 
         RowBox[{"4", "+", 
          RowBox[{"2", " ", "n"}]}]], "+", 
        RowBox[{"2", " ", 
         SuperscriptBox["q", 
          RowBox[{"5", "+", 
           RowBox[{"2", " ", "n"}]}]]}], "+", 
        SuperscriptBox["q", 
         RowBox[{"6", "+", 
          RowBox[{"2", " ", "n"}]}]]}], ")"}], " ", 
      RowBox[{"SUM", "[", 
       RowBox[{"1", "+", "n"}], "]"}]}], "+", 
     RowBox[{
      RowBox[{"(", 
       RowBox[{"1", "-", "q", "-", 
        SuperscriptBox["q", "2"], "-", 
        SuperscriptBox["q", 
         RowBox[{"5", "+", 
          RowBox[{"2", " ", "n"}]}]], "-", 
        RowBox[{"2", " ", 
         SuperscriptBox["q", 
          RowBox[{"6", "+", 
           RowBox[{"2", " ", "n"}]}]]}], "-", 
        SuperscriptBox["q", 
         RowBox[{"7", "+", 
          RowBox[{"2", " ", "n"}]}]]}], ")"}], " ", 
      RowBox[{"SUM", "[", 
       RowBox[{"2", "+", "n"}], "]"}]}], "+", 
     RowBox[{
      RowBox[{"(", 
       RowBox[{
        RowBox[{"-", "1"}], "+", "q", "+", 
        SuperscriptBox["q", "2"]}], ")"}], " ", 
      RowBox[{"SUM", "[", 
       RowBox[{"3", "+", "n"}], "]"}]}]}], "\[Equal]", "0"}]}], 
  "}"}]], "Output",
 CellChangeTimes->{{3.946302074617115*^9, 3.9463020880356083`*^9}, 
   3.946308593387348*^9, 3.946353118949087*^9, 3.9463531705588665`*^9, 
   3.946353221553976*^9, {3.9463533403019047`*^9, 3.9463533938588543`*^9}, {
   3.9463549980055943`*^9, 3.9463550049222775`*^9}, 3.946818101640156*^9, 
   3.9468188092713833`*^9},
 CellLabel->
  "Out[132]=",ExpressionUUID->"df838f5f-a20c-dd45-877e-6ddf73ffa30d"]
}, Open  ]],

Cell[BoxData[
 RowBox[{"(*", " ", 
  RowBox[{
   RowBox[{"Notice", " ", "that", " ", "qMultiSums", " ", "finds", " ", 
    RowBox[{"(", 
     RowBox[{"and", " ", "proves"}], ")"}], " ", "three", " ", "recurrences", 
    " ", 
    RowBox[{"here", ".", " ", "The"}], " ", "middle", " ", "one", " ", 
    "mathces", " ", "the", " ", "original", " ", "recurrence", " ", "of", " ",
     "P_", 
    RowBox[{"{", 
     RowBox[{"3", ",", "1"}], "}"}], 
    RowBox[{
     RowBox[{"(", "n", ")"}], ".", " ", "We"}], " ", "already", " ", 
    "checked", " ", "that", " ", "their", " ", "initial", " ", "values", " ", 
    RowBox[{"match", ".", " ", "Hence"}]}], ",", 
   RowBox[{"Thm", " ", "5.6", " ", "is", " ", 
    RowBox[{"proven", "."}]}]}], " ", "*)"}]], "Input",
 CellChangeTimes->{{3.9463086234887047`*^9, 3.9463086396279755`*^9}, {
  3.946308708100584*^9, 3.946308762340557*^9}, {3.946353400773407*^9, 
  3.946353464952963*^9}, {3.946355011288004*^9, 3.946355014802183*^9}, {
  3.946355957215563*^9, 3.9463559576279793`*^9}},
 CellLabel->
  "In[133]:=",ExpressionUUID->"6260ed34-3462-4d44-b651-f11ac18d2a9a"]
}, Closed]],

Cell[CellGroupData[{

Cell["Proof of Theorem 5.8", "Section",
 CellChangeTimes->{{3.946279689500904*^9, 3.946279697959831*^9}, {
   3.946284936312727*^9, 3.9462849363282375`*^9}, {3.946302865638466*^9, 
   3.946302866061636*^9}, {3.9463541358782997`*^9, 3.9463541365127335`*^9}, 
   3.9463555992515545`*^9, 
   3.9463715993797626`*^9},ExpressionUUID->"7e224050-02c7-d94c-9af5-\
6d5b32952cf8"],

Cell[CellGroupData[{

Cell["Checking Initial Conditions of (5.4)", "Subsection",
 CellChangeTimes->{{3.9462807969340343`*^9, 3.9462808221935444`*^9}, {
   3.946304809064394*^9, 3.9463048157527695`*^9}, 3.946354097192665*^9, {
   3.94635577732143*^9, 
   3.9463557783014526`*^9}},ExpressionUUID->"a477adc1-71e3-ed49-9abf-\
c2e7614af32c"],

Cell[BoxData[
 RowBox[{
  RowBox[{"(*", 
   RowBox[{
   "Recurrence", " ", "and", " ", "the", " ", "initial", " ", "conditions", 
    " ", "of", " ", "P_", 
    RowBox[{"{", 
     RowBox[{"2", ",", "2"}], "}"}], 
    RowBox[{"(", "n", ")"}]}], " ", "*)"}], "\[IndentingNewLine]", 
  RowBox[{
   RowBox[{"recThm5p8", " ", "=", " ", 
    RowBox[{
     RowBox[{"P22", "[", "n", "]"}], "-", 
     RowBox[{
      RowBox[{"(", 
       RowBox[{"1", "+", 
        RowBox[{"q", "^", 
         RowBox[{"(", 
          RowBox[{
           RowBox[{"2", "n"}], "-", "2"}], ")"}]}], "+", 
        RowBox[{"q", "^", 
         RowBox[{"(", 
          RowBox[{
           RowBox[{"2", "n"}], "-", "1"}], ")"}]}]}], ")"}], 
      RowBox[{"P22", "[", 
       RowBox[{"n", "-", "1"}], "]"}]}], "-", 
     RowBox[{
      RowBox[{"(", 
       RowBox[{
        RowBox[{"q", "^", 
         RowBox[{"(", 
          RowBox[{
           RowBox[{"2", "n"}], "-", "2"}], ")"}]}], "-", 
        RowBox[{"q", "^", 
         RowBox[{"(", 
          RowBox[{
           RowBox[{"4", "n"}], "-", "5"}], ")"}]}]}], ")"}], 
      RowBox[{"P22", "[", 
       RowBox[{"n", "-", "2"}], "]"}]}]}]}], ";"}]}]], "Input",
 CellChangeTimes->{{3.9462797063454075`*^9, 3.946279768950428*^9}, {
  3.946279845287943*^9, 3.9462798502441463`*^9}, {3.9462849434427795`*^9, 
  3.946284961037077*^9}, {3.9463028933700733`*^9, 3.946302898832939*^9}, {
  3.9463039073974686`*^9, 3.9463039589726334`*^9}, {3.946304012130768*^9, 
  3.94630401452038*^9}, {3.946304146208153*^9, 3.9463041717495975`*^9}, {
  3.9463042568872185`*^9, 3.946304256956457*^9}, {3.9463538220431232`*^9, 
  3.946353914685295*^9}, {3.9463556100816135`*^9, 3.946355656491392*^9}, {
  3.9463557105060196`*^9, 3.9463557119116383`*^9}, {3.9463557436011944`*^9, 
  3.946355743661602*^9}},
 CellLabel->
  "In[134]:=",ExpressionUUID->"157d984d-3671-db44-9663-f93293dc493a"],

Cell[BoxData[
 RowBox[{
  RowBox[{
   RowBox[{"P22Inits", "=", 
    RowBox[{"{", 
     RowBox[{"1", ",", 
      RowBox[{"1", "+", "q"}]}], "}"}]}], " ", ";"}], 
  RowBox[{"(*", 
   RowBox[{
    RowBox[{
     RowBox[{"P_", 
      RowBox[{"{", 
       RowBox[{"2", ",", "2"}], "}"}], 
      RowBox[{"(", "0", ")"}]}], " ", "=", "1"}], ",", " ", 
    RowBox[{
     RowBox[{"P_", 
      RowBox[{"{", 
       RowBox[{"2", ",", "2"}], "}"}], 
      RowBox[{"(", "1", ")"}]}], " ", "=", 
     RowBox[{"1", "+", "q"}]}]}], "*)"}]}]], "Input",
 CellChangeTimes->{{3.946279783559948*^9, 3.9462798542615566`*^9}, {
  3.9462805767315617`*^9, 3.9462805767849865`*^9}, {3.946284966263899*^9, 
  3.946284982458765*^9}, {3.9462889650338116`*^9, 3.946288974418415*^9}, {
  3.9462896647498417`*^9, 3.946289665721283*^9}, {3.946289696107977*^9, 
  3.946289704631975*^9}, {3.9463039703780956`*^9, 3.9463039724521885`*^9}, {
  3.9463040193797474`*^9, 3.9463040194109917`*^9}, {3.946304215731905*^9, 
  3.9463042158792515`*^9}, {3.94630425859223*^9, 3.9463042832703857`*^9}, {
  3.946353896133482*^9, 3.94635395449798*^9}, {3.946353989444065*^9, 
  3.9463539994267864`*^9}, {3.946355659556593*^9, 3.946355675870508*^9}},
 CellLabel->
  "In[135]:=",ExpressionUUID->"affe46d4-a761-9249-911d-cdfb742a9a22"],

Cell[BoxData[
 RowBox[{
  RowBox[{"(*", " ", 
   RowBox[{
   "Generate", " ", "more", " ", "initial", " ", "conditions", " ", "of", " ",
     "P_", 
    RowBox[{"{", 
     RowBox[{"3", ",", "1"}], "}"}]}], "*)"}], 
  RowBox[{
   RowBox[{"qreListP22", "=", 
    RowBox[{"qREToList", "[", 
     RowBox[{"recThm5p8", ",", " ", 
      RowBox[{"P22", "[", "n", "]"}], ",", " ", 
      RowBox[{"{", 
       RowBox[{"0", ",", "P22Inits"}], "}"}], ",", "20"}], "]"}]}], 
   ";"}]}]], "Input",
 CellChangeTimes->{{3.9462798991312885`*^9, 3.9462799178618393`*^9}, {
   3.946279951445345*^9, 3.9462799696054935`*^9}, {3.946280034205908*^9, 
   3.9462800573369255`*^9}, {3.9462807529529037`*^9, 
   3.9462807530906353`*^9}, {3.946284993812277*^9, 3.9462850032642727`*^9}, {
   3.9462895578884964`*^9, 3.9462895579511776`*^9}, {3.946289669329708*^9, 
   3.9462896696845512`*^9}, {3.946304025233364*^9, 3.9463040349014664`*^9}, 
   3.946304294234419*^9, {3.9463539597844887`*^9, 3.946353970364172*^9}, {
   3.946355684676466*^9, 3.9463556943213387`*^9}},
 CellLabel->
  "In[136]:=",ExpressionUUID->"09cb71ba-1ec2-8249-8233-6e03b5319137"],

Cell[BoxData[
 RowBox[{
  RowBox[{"(*", " ", 
   RowBox[{"Bilateral", " ", "sum", " ", "expression"}], "*)"}], 
  "\[IndentingNewLine]", 
  RowBox[{
   RowBox[{"P22Exp", "[", "n_", "]"}], ":=", " ", 
   RowBox[{"Sum", "[", " ", 
    RowBox[{
     RowBox[{
      RowBox[{
       RowBox[{"(", 
        RowBox[{"-", "1"}], ")"}], "^", "r"}], " ", 
      RowBox[{"q", "^", 
       RowBox[{"(", 
        RowBox[{"3", 
         RowBox[{"r", "^", "2"}]}], ")"}]}], 
      RowBox[{"qBinomial", "[", 
       RowBox[{
        RowBox[{"2", "n"}], ",", 
        RowBox[{"n", "-", 
         RowBox[{"3", "r"}]}], ",", "q"}], "]"}]}], ",", 
     RowBox[{"{", 
      RowBox[{"r", ",", 
       RowBox[{"-", "n"}], ",", "n"}], "}"}]}], "]"}]}]}]], "Input",
 CellChangeTimes->{{3.94629036178463*^9, 3.9462904201507835`*^9}, {
   3.9463043042462234`*^9, 3.9463043797584095`*^9}, {3.946354012884285*^9, 
   3.946354026884325*^9}, {3.946354058857847*^9, 3.9463540747831936`*^9}, {
   3.94635575883881*^9, 3.9463557671607647`*^9}, 3.946816133049818*^9},
 CellLabel->
  "In[137]:=",ExpressionUUID->"1a4c9b8b-2f7c-4741-8bef-9fd3404719f2"],

Cell[CellGroupData[{

Cell[BoxData[
 RowBox[{
  RowBox[{"Table", "[", 
   RowBox[{
    RowBox[{
     RowBox[{"P22Exp", "[", 
      RowBox[{"i", "-", "1"}], "]"}], "-", 
     RowBox[{"qreListP22", "[", 
      RowBox[{"[", "i", "]"}], "]"}]}], ",", 
    RowBox[{"{", 
     RowBox[{"i", ",", "20"}], "}"}]}], "]"}], "//", "Expand"}]], "Input",
 CellChangeTimes->{{3.9462804724383717`*^9, 3.946280508306814*^9}, {
   3.946280759202528*^9, 3.9462807592860184`*^9}, {3.946288626765888*^9, 
   3.9462886305383415`*^9}, {3.946288952424055*^9, 3.9462889594101315`*^9}, 
   3.9462891397488575`*^9, {3.946289579558401*^9, 3.9462895796740685`*^9}, {
   3.946289637138687*^9, 3.9462896531065617`*^9}, {3.946289742515732*^9, 
   3.946289742562748*^9}, {3.9462898011389904`*^9, 3.9462898075087166`*^9}, {
   3.9463043687869225`*^9, 3.9463043840853577`*^9}, {3.946354080118887*^9, 
   3.946354081985489*^9}, {3.9463557700816135`*^9, 3.946355772981369*^9}},
 CellLabel->
  "In[138]:=",ExpressionUUID->"504c21ed-a63d-554d-8493-9634f0a3b273"],

Cell[BoxData[
 RowBox[{"{", 
  RowBox[{
  "0", ",", "0", ",", "0", ",", "0", ",", "0", ",", "0", ",", "0", ",", "0", 
   ",", "0", ",", "0", ",", "0", ",", "0", ",", "0", ",", "0", ",", "0", ",", 
   "0", ",", "0", ",", "0", ",", "0", ",", "0"}], "}"}]], "Output",
 CellChangeTimes->{{3.9462804746649456`*^9, 3.946280509009142*^9}, 
   3.9462805870917606`*^9, 3.9462807601684036`*^9, {3.946281364319496*^9, 
   3.946281378546562*^9}, 3.9462886322114334`*^9, 3.946288706682354*^9, {
   3.9462888064776764`*^9, 3.9462888804575844`*^9}, {3.946288920587591*^9, 
   3.9462889863528194`*^9}, 3.946289140149927*^9, {3.9462895762811832`*^9, 
   3.9462896534383698`*^9}, {3.946289737722494*^9, 3.946289762113682*^9}, {
   3.94628979461376*^9, 3.9462898737190742`*^9}, {3.9462904130015316`*^9, 
   3.94629042128467*^9}, {3.9463043752432632`*^9, 3.946304384617241*^9}, 
   3.946352975919077*^9, {3.946353111227125*^9, 3.9463531590097313`*^9}, 
   3.946354032469059*^9, 3.946354082709427*^9, 3.946355773681017*^9, 
   3.9468181019566555`*^9, 3.9468188094940643`*^9},
 CellLabel->
  "Out[138]=",ExpressionUUID->"adf6bf0a-3ae4-1c4d-bc42-ba5f0167f5c9"]
}, Open  ]]
}, Closed]],

Cell[CellGroupData[{

Cell["How to prove (5.4)", "Subsection",
 CellChangeTimes->{{3.9462808297393284`*^9, 3.9462808501430206`*^9}, {
  3.9462808849497585`*^9, 3.9462809094470654`*^9}, {3.9462822978598804`*^9, 
  3.946282297897642*^9}, {3.9462905456621494`*^9, 3.946290564583151*^9}, {
  3.946304513541294*^9, 3.946304534754957*^9}, {3.946354102803753*^9, 
  3.9463541028939323`*^9}, {3.9463557904410057`*^9, 
  3.946355796251507*^9}},ExpressionUUID->"a265363a-5c87-6447-b9f6-\
4de557e5c4dd"],

Cell[BoxData[
 RowBox[{
  RowBox[{"(*", " ", 
   RowBox[{
    RowBox[{"We", " ", "split", " ", "P22Exp", " ", "with", " ", "r"}], "->", 
    " ", 
    RowBox[{
     RowBox[{"2", "r", " ", "and", " ", "r"}], "->", " ", 
     RowBox[{
      RowBox[{"2", "r"}], "+", 
      RowBox[{"1", " ", "and", " ", "find", " ", 
       RowBox[{"(", 
        RowBox[{"and", " ", "prove"}], ")"}], " ", "recurrences", " ", 
       "satisfied", " ", "by", " ", "these", " ", 
       RowBox[{"individually", "."}]}]}]}]}], " ", "*)"}], 
  RowBox[{
   RowBox[{"rec1", " ", "=", " ", 
    RowBox[{"qSR", "[", 
     RowBox[{"qFR", "[", 
      RowBox[{
       RowBox[{
        RowBox[{
         RowBox[{"(", 
          RowBox[{
           RowBox[{
            RowBox[{"(", 
             RowBox[{"-", "1"}], ")"}], "^", "r"}], " ", 
           RowBox[{"q", "^", 
            RowBox[{"(", 
             RowBox[{"3", 
              RowBox[{"r", "^", "2"}]}], ")"}]}], 
           RowBox[{"qBinomial", "[", 
            RowBox[{
             RowBox[{"2", "n"}], ",", 
             RowBox[{"n", "-", 
              RowBox[{"3", "r"}]}], ",", "q"}], "]"}]}], ")"}], "/.", 
         RowBox[{"r", "->", 
          RowBox[{"2", "r"}]}]}], "/.", 
        RowBox[{
         RowBox[{
          RowBox[{"(", 
           RowBox[{"-", "1"}], ")"}], "^", 
          RowBox[{"(", 
           RowBox[{"2", "r"}], ")"}]}], "->", "1"}]}], ",", 
       RowBox[{"{", "n", "}"}], ",", " ", 
       RowBox[{"{", "r", "}"}], ",", " ", 
       RowBox[{"{", "0", "}"}], ",", 
       RowBox[{"{", "2", "}"}]}], "]"}], "]"}]}], ";"}]}]], "Input",
 CellChangeTimes->{{3.9462811033148937`*^9, 3.9462811472260246`*^9}, {
   3.9462811981141186`*^9, 3.94628127910614*^9}, {3.9462814258800354`*^9, 
   3.9462814270232506`*^9}, {3.9462905713851852`*^9, 3.94629057466168*^9}, {
   3.9463046146285267`*^9, 3.9463046495035152`*^9}, {3.946354144799965*^9, 
   3.9463541511839714`*^9}, 3.9463558153107796`*^9, {3.946816194021311*^9, 
   3.9468161999509544`*^9}},
 CellLabel->
  "In[139]:=",ExpressionUUID->"17c54dbe-b8a3-b04d-b67d-42b99c8f4ae0"],

Cell[BoxData[
 RowBox[{
  RowBox[{"rec2", " ", "=", " ", 
   RowBox[{"qSR", "[", 
    RowBox[{"qFR", "[", 
     RowBox[{
      RowBox[{
       RowBox[{
        RowBox[{"(", 
         RowBox[{
          RowBox[{
           RowBox[{"(", 
            RowBox[{"-", "1"}], ")"}], "^", "r"}], " ", 
          RowBox[{"q", "^", 
           RowBox[{"(", 
            RowBox[{"3", 
             RowBox[{"r", "^", "2"}]}], ")"}]}], 
          RowBox[{"qBinomial", "[", 
           RowBox[{
            RowBox[{"2", "n"}], ",", 
            RowBox[{"n", "-", 
             RowBox[{"3", "r"}]}], ",", "q"}], "]"}]}], ")"}], "/.", 
        RowBox[{"r", "->", 
         RowBox[{
          RowBox[{"2", "r"}], "+", "1"}]}]}], "/.", 
       RowBox[{
        RowBox[{
         RowBox[{"(", 
          RowBox[{"-", "1"}], ")"}], "^", 
         RowBox[{"(", 
          RowBox[{
           RowBox[{"2", "r"}], "+", "1"}], ")"}]}], "->", 
        RowBox[{"-", "1"}]}]}], ",", 
      RowBox[{"{", "n", "}"}], ",", " ", 
      RowBox[{"{", "r", "}"}], ",", " ", 
      RowBox[{"{", "0", "}"}], ",", 
      RowBox[{"{", "2", "}"}]}], "]"}], "]"}]}], ";"}]], "Input",
 CellChangeTimes->{{3.9462811033148937`*^9, 3.9462811472260246`*^9}, {
   3.9462811981141186`*^9, 3.946281304205303*^9}, {3.946281433696892*^9, 
   3.9462814349054146`*^9}, {3.946290588644762*^9, 3.9462905944110203`*^9}, {
   3.9463046644530697`*^9, 3.9463046770122585`*^9}, {3.9463541586690826`*^9, 
   3.946354163626276*^9}, 3.946355822636341*^9, 3.946816201754036*^9},
 CellLabel->
  "In[140]:=",ExpressionUUID->"a0d84973-f650-8f48-accc-127c61ee789a"],

Cell[CellGroupData[{

Cell[BoxData[
 RowBox[{
  RowBox[{"(*", " ", 
   RowBox[{
   "These", " ", "two", " ", "recurrences", " ", "are", " ", "the", " ", 
    "same"}], " ", "*)"}], "\[IndentingNewLine]", 
  RowBox[{"rec1", "==", "rec2"}]}]], "Input",
 CellChangeTimes->{{3.9462814597730713`*^9, 3.9462814620576153`*^9}, {
  3.946354233499399*^9, 3.946354234291193*^9}},
 CellLabel->
  "In[141]:=",ExpressionUUID->"9ce3a87f-11b1-b446-992c-1c080bb6d34a"],

Cell[BoxData["True"], "Output",
 CellChangeTimes->{
  3.9462814625598392`*^9, 3.9462906042649727`*^9, 3.9463046812347546`*^9, 
   3.946352975991194*^9, {3.9463531129567947`*^9, 3.9463531606637497`*^9}, 
   3.9463541664839993`*^9, 3.9463558262507763`*^9, 3.946818103883919*^9, 
   3.9468188112293224`*^9},
 CellLabel->
  "Out[141]=",ExpressionUUID->"6a73f1c0-545f-1941-a874-80f0b7f77733"]
}, Open  ]],

Cell[CellGroupData[{

Cell[BoxData[
 RowBox[{
  RowBox[{"(*", " ", 
   RowBox[{
   "Compare", " ", "these", " ", "recurrences", " ", "with", " ", "the", " ", 
    "recurrence", " ", "satisfied", " ", "by", " ", 
    RowBox[{"P22Exp", "[", "n", "]"}], " ", 
    RowBox[{"(", 
     RowBox[{
      RowBox[{"by", " ", "qFunctions"}], "-", 
      RowBox[{"qREGCD", "."}]}], " "}]}], "*)"}], "\[IndentingNewLine]", 
  RowBox[{"qREGCD", "[", 
   RowBox[{"recThm5p8", ",", 
    RowBox[{
     RowBox[{"rec1", "[", 
      RowBox[{"[", 
       RowBox[{"1", ",", "1"}], "]"}], "]"}], "/.", 
     RowBox[{"SUM", "->", "P22"}]}], ",", 
    RowBox[{"P22", "[", "n", "]"}]}], "]"}]}]], "Input",
 CellChangeTimes->{{3.9462819134328785`*^9, 3.946281980790985*^9}, {
  3.9462906071558304`*^9, 3.9462906120522537`*^9}, {3.946304717772772*^9, 
  3.946304727729225*^9}, {3.9463541692436695`*^9, 3.9463542267592354`*^9}, {
  3.9463558289010086`*^9, 3.9463558353507347`*^9}, {3.946816208826153*^9, 
  3.946816209258507*^9}},
 CellLabel->
  "In[142]:=",ExpressionUUID->"fba1df32-962a-ca41-8dbe-9fb438df98bc"],

Cell[BoxData[
 RowBox[{
  RowBox[{
   SuperscriptBox["q", 
    RowBox[{"2", "+", 
     RowBox[{"2", " ", "n"}]}]], " ", 
   RowBox[{"(", 
    RowBox[{
     RowBox[{"-", "1"}], "+", 
     SuperscriptBox["q", 
      RowBox[{"1", "+", 
       RowBox[{"2", " ", "n"}]}]]}], ")"}], " ", 
   RowBox[{"P22", "[", "n", "]"}]}], "+", 
  RowBox[{
   RowBox[{"(", 
    RowBox[{
     RowBox[{"-", "1"}], "-", 
     SuperscriptBox["q", 
      RowBox[{"2", "+", 
       RowBox[{"2", " ", "n"}]}]], "-", 
     SuperscriptBox["q", 
      RowBox[{"3", "+", 
       RowBox[{"2", " ", "n"}]}]]}], ")"}], " ", 
   RowBox[{"P22", "[", 
    RowBox[{"1", "+", "n"}], "]"}]}], "+", 
  RowBox[{"P22", "[", 
   RowBox[{"2", "+", "n"}], "]"}]}]], "Output",
 CellChangeTimes->{
  3.9462819473088436`*^9, 3.94628198190567*^9, 3.9462906126551*^9, 
   3.9463047295796986`*^9, 3.946352976053787*^9, {3.946353113024008*^9, 
   3.946353161172373*^9}, {3.9463541713986015`*^9, 3.9463541996117554`*^9}, 
   3.946355846260416*^9, 3.9468181045723934`*^9, 3.946818811862156*^9},
 CellLabel->
  "Out[142]=",ExpressionUUID->"46fae91f-83b1-a945-8bb2-ea03bce998d1"]
}, Open  ]],

Cell[BoxData[
 RowBox[{"(*", " ", 
  RowBox[{
   RowBox[{
   "The", " ", "GCD", " ", "of", " ", "the", " ", "recurrences", " ", "is", 
    " ", "the", " ", "recurrence", " ", "of", " ", "recThm5p8"}], ",", " ", 
   RowBox[{"which", " ", "proves", " ", "that", " ", 
    RowBox[{"P22Exp", "[", "n", "]"}], " ", "satisfies", " ", "the", " ", 
    "recurrence", " ", "of", " ", "recThm5p8", " ", 
    RowBox[{
     RowBox[{"(", 
      RowBox[{
       RowBox[{
        RowBox[{"with", " ", "n"}], "->", " ", 
        RowBox[{"n", "+", "2"}]}], ";", " ", 
       RowBox[{
       "qFunctions", " ", "prefers", " ", "forward", " ", "shifts"}]}], ")"}],
      ".", " ", "\[IndentingNewLine]", "We"}], " ", "already", " ", "showed", 
    " ", "that", " ", 
    RowBox[{"P22Exp", "[", "n", "]"}], " ", "and", " ", "the", " ", "initial",
     " ", "values", " ", "of", " ", "the", " ", "recurrence", " ", "above", 
    " ", "recThm5p8", " ", 
    RowBox[{"match", ".", "\[IndentingNewLine]", "Hence"}]}], ",", " ", 
   RowBox[{"equation", " ", 
    RowBox[{"(", "5.4", ")"}], " ", 
    RowBox[{"holds", "."}]}]}], "*)"}]], "Input",
 CellChangeTimes->{{3.9462820046675854`*^9, 3.946282025833145*^9}, {
   3.946282090260477*^9, 3.946282172315428*^9}, {3.946282240555683*^9, 
   3.9462822629155025`*^9}, {3.946290615591303*^9, 3.9462906685990295`*^9}, {
   3.946304734802519*^9, 3.946304773975424*^9}, {3.9463542057041225`*^9, 
   3.9463542160234375`*^9}, {3.946355836861143*^9, 3.9463558498375187`*^9}, {
   3.946816220582676*^9, 3.946816249506445*^9}, 3.946818577061964*^9},
 CellLabel->
  "In[143]:=",ExpressionUUID->"ee7cc9f2-48c6-5c40-8b0f-075138042064"]
}, Closed]]
}, Closed]],

Cell[CellGroupData[{

Cell["Manifestly Positive expression for P_{2,2}(n) - Theorem 5.9", "Section",
 CellChangeTimes->{{3.94630165502055*^9, 3.946301659547426*^9}, {
  3.9463021435873013`*^9, 3.9463021509193153`*^9}, {3.946302222045292*^9, 
  3.9463022253754845`*^9}, {3.9463082349070663`*^9, 3.94630824461446*^9}, {
  3.9463548977228584`*^9, 3.9463548998809795`*^9}, {3.946355602061674*^9, 
  3.946355604481392*^9}},ExpressionUUID->"8c5a163d-281f-b143-83b8-\
0b873ff81a2d"],

Cell[BoxData[
 RowBox[{
  RowBox[{"(*", " ", 
   RowBox[{"Manifestly", " ", "positive", " ", 
    RowBox[{"expression", ":"}]}], " ", "*)"}], "\[IndentingNewLine]", 
  RowBox[{
   RowBox[{"P22Pos", "[", "n_", "]"}], ":=", " ", 
   RowBox[{"Sum", "[", 
    RowBox[{
     RowBox[{
      RowBox[{"q", "^", 
       RowBox[{"(", 
        RowBox[{
         RowBox[{"n1", "^", "2"}], "+", 
         RowBox[{"n2", "^", "2"}]}], ")"}]}], 
      RowBox[{"q1Binomial", "[", 
       RowBox[{
        RowBox[{"n", "-", "n1"}], ",", " ", "n2", ",", 
        RowBox[{"q", "^", "2"}]}], "]"}], 
      RowBox[{"q1Binomial", "[", 
       RowBox[{
        RowBox[{
         RowBox[{"2", "n"}], "-", "n1", "-", "n2"}], ",", " ", 
        RowBox[{"n1", "-", "n2"}], ",", "q"}], "]"}]}], ",", 
     RowBox[{"{", 
      RowBox[{"n1", ",", "0", ",", "n"}], "}"}], ",", 
     RowBox[{"{", 
      RowBox[{"n2", ",", "0", ",", "n"}], "}"}]}], "]"}]}]}]], "Input",
 CellChangeTimes->{{3.946301673074236*^9, 3.946301701071451*^9}, {
  3.946301738112423*^9, 3.9463017500369987`*^9}, {3.946301798384598*^9, 
  3.946301807424246*^9}, {3.9463082489021797`*^9, 3.9463083655484753`*^9}, {
  3.9463531969442005`*^9, 3.9463532090967007`*^9}, {3.9463549075223045`*^9, 
  3.9463549437973766`*^9}, {3.9463549851623993`*^9, 3.9463549869124584`*^9}, {
  3.9463558723093376`*^9, 3.9463558765828667`*^9}},
 CellLabel->
  "In[144]:=",ExpressionUUID->"8a771422-39e7-be4b-84c6-bb581e16b3d6"],

Cell[CellGroupData[{

Cell[BoxData[
 RowBox[{
  RowBox[{"(*", " ", 
   RowBox[{
   "Numerical", " ", "checks", " ", "against", " ", "the", " ", "P40", " ", 
    "formula", " ", "given", " ", "by", " ", "Theorem", " ", "5.3"}], " ", 
   "*)"}], 
  RowBox[{"Table", "[", 
   RowBox[{
    RowBox[{"Expand", "[", 
     RowBox[{
      RowBox[{"P22Pos", "[", "n", "]"}], "-", 
      RowBox[{"P22Exp", "[", "n", "]"}]}], "]"}], ",", 
    RowBox[{"{", 
     RowBox[{"n", ",", "0", ",", "10"}], "}"}]}], "]"}]}]], "Input",
 CellChangeTimes->{{3.9463017516091404`*^9, 3.9463017913995113`*^9}, {
  3.9463083274452457`*^9, 3.9463083325564194`*^9}, {3.9463549210125675`*^9, 
  3.9463549520827255`*^9}, {3.9463558791807785`*^9, 3.94635588213126*^9}},
 CellLabel->
  "In[145]:=",ExpressionUUID->"8b699b0b-8ace-c441-b526-3b19a01e1909"],

Cell[BoxData[
 RowBox[{"{", 
  RowBox[{
  "0", ",", "0", ",", "0", ",", "0", ",", "0", ",", "0", ",", "0", ",", "0", 
   ",", "0", ",", "0", ",", "0"}], "}"}]], "Output",
 CellChangeTimes->{{3.9463017918789215`*^9, 3.9463018340400047`*^9}, {
   3.9463083362816696`*^9, 3.9463083684022503`*^9}, 3.9463531141236534`*^9, 
   3.9463531655883045`*^9, 3.9463532183927975`*^9, {3.946354914917719*^9, 
   3.9463549571923065`*^9}, 3.946355882550638*^9, 3.9468181047482777`*^9, 
   3.9468188120001755`*^9},
 CellLabel->
  "Out[145]=",ExpressionUUID->"84541809-49a1-f24a-9083-3d2f9b2a4b72"]
}, Open  ]],

Cell[CellGroupData[{

Cell[BoxData[
 RowBox[{
  RowBox[{"(*", " ", 
   RowBox[{"Recalling", " ", "the", " ", "recurrence", " ", "of", " ", "P_", 
    RowBox[{"{", 
     RowBox[{"2", ",", "2"}], "}"}], 
    RowBox[{"(", "n", ")"}]}], "*)"}], "\[IndentingNewLine]", 
  RowBox[{"Collect", "[", 
   RowBox[{
    RowBox[{"recThm5p8", "/.", 
     RowBox[{"{", 
      RowBox[{"n", "->", 
       RowBox[{"n", "+", "2"}]}], "}"}]}], ",", 
    RowBox[{"P22", "[", "_", "]"}], ",", "Factor"}], "]"}]}]], "Input",
 CellChangeTimes->{{3.9463020930485*^9, 3.9463021290033627`*^9}, {
  3.946308599117647*^9, 3.94630860883811*^9}, {3.9463549609126797`*^9, 
  3.9463549664932632`*^9}, {3.9463558848416977`*^9, 3.9463558890007477`*^9}, {
  3.946816262510927*^9, 3.9468162635286713`*^9}},
 CellLabel->
  "In[146]:=",ExpressionUUID->"f83b668d-0e1d-0440-9d88-91dfe32d515f"],

Cell[BoxData[
 RowBox[{
  RowBox[{
   SuperscriptBox["q", 
    RowBox[{"2", "+", 
     RowBox[{"2", " ", "n"}]}]], " ", 
   RowBox[{"(", 
    RowBox[{
     RowBox[{"-", "1"}], "+", 
     SuperscriptBox["q", 
      RowBox[{"1", "+", 
       RowBox[{"2", " ", "n"}]}]]}], ")"}], " ", 
   RowBox[{"P22", "[", "n", "]"}]}], "+", 
  RowBox[{
   RowBox[{"(", 
    RowBox[{
     RowBox[{"-", "1"}], "-", 
     SuperscriptBox["q", 
      RowBox[{"2", "+", 
       RowBox[{"2", " ", "n"}]}]], "-", 
     SuperscriptBox["q", 
      RowBox[{"3", "+", 
       RowBox[{"2", " ", "n"}]}]]}], ")"}], " ", 
   RowBox[{"P22", "[", 
    RowBox[{"1", "+", "n"}], "]"}]}], "+", 
  RowBox[{"P22", "[", 
   RowBox[{"2", "+", "n"}], "]"}]}]], "Output",
 CellChangeTimes->{{3.9463020994407196`*^9, 3.9463021293259716`*^9}, {
   3.9463086066950626`*^9, 3.9463086091701393`*^9}, 3.946353116783615*^9, 
   3.9463531684186974`*^9, 3.946353219432358*^9, {3.946354961742464*^9, 
   3.9463549675196476`*^9}, 3.9463558942877502`*^9, 3.9468181047639027`*^9, 
   3.946818812062668*^9},
 CellLabel->
  "Out[146]=",ExpressionUUID->"f360d540-d44e-fd46-98d3-702304fb8d91"]
}, Open  ]],

Cell[BoxData[
 RowBox[{"(*", " ", 
  RowBox[{
   RowBox[{
   "Finding", " ", "and", " ", "proving", " ", "the", " ", "recurrence", " ", 
    "for", " ", "the", " ", "manifestly", " ", "positive", " ", "version", 
    " ", "of", " ", "P_", 
    RowBox[{"{", 
     RowBox[{"2", ",", "2"}], "}"}], 
    RowBox[{"(", "n", ")"}]}], ",", " ", 
   RowBox[{
   "which", " ", "is", " ", "not", " ", "same", " ", "as", " ", "the", " ", 
    "recurrence", " ", "above", " ", 
    RowBox[{
     RowBox[{"(", 
      RowBox[{
      "and", " ", "they", " ", "satisfy", " ", "the", " ", "same", " ", 
       "initial", " ", "conditions"}], ")"}], "."}]}]}], " ", "*)"}]], "Input",
 CellChangeTimes->{{3.946302228729603*^9, 3.9463022885503063`*^9}, {
  3.9463086146995926`*^9, 3.946308618892786*^9}, {3.9463549725023785`*^9, 
  3.94635497270261*^9}, {3.946355898300764*^9, 3.946355898430971*^9}},
 CellLabel->
  "In[147]:=",ExpressionUUID->"a41c3fdc-8395-8546-ab22-d90628629032"],

Cell[CellGroupData[{

Cell[BoxData[
 RowBox[{"recP31Pos", " ", "=", " ", 
  RowBox[{"qSR", "[", 
   RowBox[{"qFR", "[", 
    RowBox[{
     RowBox[{
      RowBox[{"q", "^", 
       RowBox[{"(", 
        RowBox[{
         RowBox[{"n1", "^", "2"}], "+", 
         RowBox[{"n2", "^", "2"}]}], ")"}]}], 
      RowBox[{"qBinomial", "[", 
       RowBox[{
        RowBox[{"n", "-", "n1"}], ",", " ", "n2", ",", 
        RowBox[{"q", "^", "2"}]}], "]"}], 
      RowBox[{"qBinomial", "[", 
       RowBox[{
        RowBox[{
         RowBox[{"2", "n"}], "-", "n1", "-", "n2"}], ",", " ", 
        RowBox[{"n1", "-", "n2"}], ",", "q"}], "]"}]}], ",", 
     RowBox[{"{", "n", "}"}], ",", 
     RowBox[{"{", 
      RowBox[{"n1", ",", "n2"}], "}"}], ",", 
     RowBox[{"{", "0", "}"}], ",", 
     RowBox[{"{", 
      RowBox[{"1", ",", "0"}], "}"}]}], "]"}], "]"}]}]], "Input",
 CellChangeTimes->{{3.9463020444467163`*^9, 3.946302087465225*^9}, {
  3.9463085677589455`*^9, 3.9463085923692455`*^9}, {3.9463533393997383`*^9, 
  3.946353393355837*^9}, {3.9463549763992825`*^9, 3.9463550041221657`*^9}, {
  3.9463559085310497`*^9, 3.9463559166308765`*^9}},
 CellLabel->
  "In[148]:=",ExpressionUUID->"2f0e4bb8-09aa-cd46-bdb5-64e5c85e5204"],

Cell[BoxData[
 RowBox[{"{", 
  RowBox[{
   RowBox[{
    RowBox[{
     RowBox[{"-", 
      SuperscriptBox["q", 
       RowBox[{"2", "+", 
        RowBox[{"2", " ", "n"}]}]]}], " ", 
     RowBox[{"(", 
      RowBox[{
       RowBox[{"-", "1"}], "+", 
       SuperscriptBox["q", 
        RowBox[{"1", "+", 
         RowBox[{"2", " ", "n"}]}]]}], ")"}], " ", 
     RowBox[{"SUM", "[", "n", "]"}]}], "+", 
    RowBox[{
     RowBox[{"(", 
      RowBox[{"1", "+", 
       SuperscriptBox["q", 
        RowBox[{"2", "+", 
         RowBox[{"2", " ", "n"}]}]], "+", 
       SuperscriptBox["q", 
        RowBox[{"3", "+", 
         RowBox[{"2", " ", "n"}]}]]}], ")"}], " ", 
     RowBox[{"SUM", "[", 
      RowBox[{"1", "+", "n"}], "]"}]}], "-", 
    RowBox[{"SUM", "[", 
     RowBox[{"2", "+", "n"}], "]"}]}], "\[Equal]", "0"}], "}"}]], "Output",
 CellChangeTimes->{{3.946302074617115*^9, 3.9463020880356083`*^9}, 
   3.946308593387348*^9, 3.946353118949087*^9, 3.9463531705588665`*^9, 
   3.946353221553976*^9, {3.9463533403019047`*^9, 3.9463533938588543`*^9}, {
   3.9463549980055943`*^9, 3.9463550049222775`*^9}, {3.946355913451126*^9, 
   3.946355916928852*^9}, 3.94681810486417*^9, 3.946818812185068*^9},
 CellLabel->
  "Out[148]=",ExpressionUUID->"e88d6565-9125-784e-95c5-ed33ddcba38d"]
}, Open  ]],

Cell[BoxData[
 RowBox[{"(*", " ", 
  RowBox[{
   RowBox[{"Notice", " ", "that", " ", "qMultiSums", " ", "finds", " ", 
    RowBox[{"(", 
     RowBox[{"and", " ", "proves"}], ")"}], "the", " ", "original", " ", 
    "recurrence", " ", "of", " ", "P_", 
    RowBox[{"{", 
     RowBox[{"2", ",", "2"}], "}"}], 
    RowBox[{
     RowBox[{"(", "n", ")"}], ".", " ", "We"}], " ", "already", " ", 
    "checked", " ", "that", " ", "their", " ", "initial", " ", "values", " ", 
    RowBox[{"match", ".", " ", "Hence"}]}], ",", 
   RowBox[{"Thm", " ", "5.9", " ", "is", " ", 
    RowBox[{"proven", "."}]}]}], " ", "*)"}]], "Input",
 CellChangeTimes->{{3.9463086234887047`*^9, 3.9463086396279755`*^9}, {
  3.946308708100584*^9, 3.946308762340557*^9}, {3.946353400773407*^9, 
  3.946353464952963*^9}, {3.946355011288004*^9, 3.946355014802183*^9}, {
  3.946355924870159*^9, 3.946355943820915*^9}},
 CellLabel->
  "In[149]:=",ExpressionUUID->"3d25ca47-3711-5f4a-bbb4-6b9a3e9559d0"]
}, Closed]],

Cell[CellGroupData[{

Cell["Proof of Theorem 6.2", "Section",
 CellChangeTimes->{{3.946279689500904*^9, 3.946279697959831*^9}, {
   3.946284936312727*^9, 3.9462849363282375`*^9}, {3.946302865638466*^9, 
   3.946302866061636*^9}, {3.9463541358782997`*^9, 3.9463541365127335`*^9}, 
   3.9463555992515545`*^9, 3.9463715993797626`*^9, {3.946805350891905*^9, 
   3.946805352478855*^9}},ExpressionUUID->"91816c4f-17c6-6b4e-af35-\
73e073d9efba"],

Cell[CellGroupData[{

Cell["Checking Initial Conditions of (6.1)", "Subsection",
 CellChangeTimes->{{3.9462807969340343`*^9, 3.9462808221935444`*^9}, {
   3.946304809064394*^9, 3.9463048157527695`*^9}, 3.946354097192665*^9, {
   3.94635577732143*^9, 3.9463557783014526`*^9}, {3.9468059548065586`*^9, 
   3.946805955524048*^9}},ExpressionUUID->"2922b687-69c8-da4d-9e45-\
2412867358a5"],

Cell[BoxData[
 RowBox[{
  RowBox[{"(*", 
   RowBox[{
   "Recurrence", " ", "and", " ", "the", " ", "initial", " ", "conditions", 
    " ", "of", " ", "P_", 
    RowBox[{"{", 
     RowBox[{"5", ",", "0"}], "}"}], 
    RowBox[{"(", "n", ")"}]}], " ", "*)"}], "\[IndentingNewLine]", 
  RowBox[{
   RowBox[{"recThm6p2", " ", "=", " ", 
    RowBox[{
     RowBox[{"P50", "[", "n", "]"}], "-", 
     RowBox[{
      RowBox[{"(", 
       RowBox[{"1", "+", 
        RowBox[{"q", "^", 
         RowBox[{"(", 
          RowBox[{
           RowBox[{"2", "n"}], "-", "5"}], ")"}]}], "+", 
        RowBox[{"q", "^", 
         RowBox[{"(", 
          RowBox[{
           RowBox[{"2", "n"}], "-", "4"}], ")"}]}], "+", 
        RowBox[{"q", "^", 
         RowBox[{"(", 
          RowBox[{
           RowBox[{"2", "n"}], "-", "3"}], ")"}]}], "+", 
        RowBox[{"q", "^", 
         RowBox[{"(", 
          RowBox[{
           RowBox[{"2", "n"}], "-", "2"}], ")"}]}]}], ")"}], 
      RowBox[{"P50", "[", 
       RowBox[{"n", "-", "1"}], "]"}]}], "+", 
     RowBox[{
      RowBox[{"q", "^", 
       RowBox[{"(", 
        RowBox[{
         RowBox[{"4", "n"}], "-", "11"}], ")"}]}], 
      RowBox[{"(", 
       RowBox[{"1", "+", "q", "+", 
        RowBox[{"2", 
         RowBox[{"q", "^", "2"}]}], "+", 
        RowBox[{"q", "^", "3"}], "+", 
        RowBox[{"q", "^", "4"}]}], ")"}], 
      RowBox[{"P50", "[", 
       RowBox[{"n", "-", "2"}], "]"}]}], "+", 
     RowBox[{
      RowBox[{"(", 
       RowBox[{
        RowBox[{
         RowBox[{"q", "^", 
          RowBox[{"(", 
           RowBox[{
            RowBox[{"4", "n"}], "-", "12"}], ")"}]}], 
         RowBox[{"(", 
          RowBox[{"1", "+", "q", "+", 
           RowBox[{"q", "^", "2"}]}], ")"}]}], "-", 
        RowBox[{
         RowBox[{"q", "^", 
          RowBox[{"(", 
           RowBox[{
            RowBox[{"6", "n"}], "-", "18"}], ")"}]}], 
         RowBox[{"(", 
          RowBox[{"1", "+", "q", "+", 
           RowBox[{"q", "^", "2"}], "+", 
           RowBox[{"q", "^", "3"}]}], ")"}]}]}], ")"}], 
      RowBox[{"P50", "[", 
       RowBox[{"n", "-", "3"}], "]"}]}], "+", 
     RowBox[{
      RowBox[{"q", "^", 
       RowBox[{"(", 
        RowBox[{
         RowBox[{"4", "n"}], "-", "13"}], ")"}]}], 
      RowBox[{"(", 
       RowBox[{"1", "-", 
        RowBox[{"q", "^", 
         RowBox[{"(", 
          RowBox[{
           RowBox[{"2", "n"}], "-", "6"}], ")"}]}]}], ")"}], 
      RowBox[{"(", 
       RowBox[{"1", "-", 
        RowBox[{"q", "^", 
         RowBox[{"(", 
          RowBox[{
           RowBox[{"2", "n"}], "-", "7"}], ")"}]}]}], ")"}], 
      RowBox[{"P50", "[", 
       RowBox[{"n", "-", "4"}], "]"}]}]}]}], ";"}]}]], "Input",
 CellChangeTimes->{{3.9462797063454075`*^9, 3.946279768950428*^9}, {
  3.946279845287943*^9, 3.9462798502441463`*^9}, {3.9462849434427795`*^9, 
  3.946284961037077*^9}, {3.9463028933700733`*^9, 3.946302898832939*^9}, {
  3.9463039073974686`*^9, 3.9463039589726334`*^9}, {3.946304012130768*^9, 
  3.94630401452038*^9}, {3.946304146208153*^9, 3.9463041717495975`*^9}, {
  3.9463042568872185`*^9, 3.946304256956457*^9}, {3.9463538220431232`*^9, 
  3.946353914685295*^9}, {3.9463556100816135`*^9, 3.946355656491392*^9}, {
  3.9463557105060196`*^9, 3.9463557119116383`*^9}, {3.9463557436011944`*^9, 
  3.946355743661602*^9}, {3.9468053613116646`*^9, 3.9468054981133976`*^9}, {
  3.9468057386602573`*^9, 3.9468057390340576`*^9}, {3.9468120986264286`*^9, 
  3.946812099945471*^9}},
 CellLabel->
  "In[150]:=",ExpressionUUID->"de686e6f-84ae-5342-9ce5-1bbca75e9d0c"],

Cell[BoxData[
 RowBox[{
  RowBox[{
   RowBox[{"P50Inits", "=", 
    RowBox[{"{", 
     RowBox[{"1", ",", "1", ",", 
      RowBox[{"1", "+", 
       RowBox[{"q", "^", "2"}]}], ",", 
      RowBox[{"1", "+", 
       RowBox[{"q", "^", "2"}], "+", 
       RowBox[{"q", "^", "3"}], "+", 
       RowBox[{"q", "^", "4"}], "+", 
       RowBox[{"q", "^", "6"}]}]}], "}"}]}], " ", ";"}], 
  RowBox[{"(*", 
   RowBox[{
    RowBox[{
     RowBox[{"P_", 
      RowBox[{"{", 
       RowBox[{"5", ",", "0"}], "}"}], 
      RowBox[{"(", "0", ")"}]}], " ", "=", "1"}], ",", " ", 
    RowBox[{
     RowBox[{"P_", 
      RowBox[{"{", 
       RowBox[{"5", ",", "0"}], "}"}], 
      RowBox[{"(", "1", ")"}]}], " ", "=", "1"}], ",", " ", "..."}], 
   "*)"}]}]], "Input",
 CellChangeTimes->{{3.946279783559948*^9, 3.9462798542615566`*^9}, {
  3.9462805767315617`*^9, 3.9462805767849865`*^9}, {3.946284966263899*^9, 
  3.946284982458765*^9}, {3.9462889650338116`*^9, 3.946288974418415*^9}, {
  3.9462896647498417`*^9, 3.946289665721283*^9}, {3.946289696107977*^9, 
  3.946289704631975*^9}, {3.9463039703780956`*^9, 3.9463039724521885`*^9}, {
  3.9463040193797474`*^9, 3.9463040194109917`*^9}, {3.946304215731905*^9, 
  3.9463042158792515`*^9}, {3.94630425859223*^9, 3.9463042832703857`*^9}, {
  3.946353896133482*^9, 3.94635395449798*^9}, {3.946353989444065*^9, 
  3.9463539994267864`*^9}, {3.946355659556593*^9, 3.946355675870508*^9}, {
  3.946805503826395*^9, 3.9468055504311657`*^9}, {3.9468055924320774`*^9, 
  3.9468055928264236`*^9}},
 CellLabel->
  "In[151]:=",ExpressionUUID->"798f95a2-cfe1-8949-84ff-2110a4e7fde4"],

Cell[BoxData[
 RowBox[{
  RowBox[{"(*", " ", 
   RowBox[{
   "Generate", " ", "more", " ", "initial", " ", "conditions", " ", "of", " ",
     "P_", 
    RowBox[{"{", 
     RowBox[{"5", ",", "0"}], "}"}]}], "*)"}], 
  RowBox[{
   RowBox[{"qreListP50", "=", 
    RowBox[{"qREToList", "[", 
     RowBox[{"recThm6p2", ",", " ", 
      RowBox[{"P50", "[", "n", "]"}], ",", " ", 
      RowBox[{"{", 
       RowBox[{"0", ",", "P50Inits"}], "}"}], ",", "20"}], "]"}]}], 
   ";"}]}]], "Input",
 CellChangeTimes->{{3.9462798991312885`*^9, 3.9462799178618393`*^9}, {
   3.946279951445345*^9, 3.9462799696054935`*^9}, {3.946280034205908*^9, 
   3.9462800573369255`*^9}, {3.9462807529529037`*^9, 
   3.9462807530906353`*^9}, {3.946284993812277*^9, 3.9462850032642727`*^9}, {
   3.9462895578884964`*^9, 3.9462895579511776`*^9}, {3.946289669329708*^9, 
   3.9462896696845512`*^9}, {3.946304025233364*^9, 3.9463040349014664`*^9}, 
   3.946304294234419*^9, {3.9463539597844887`*^9, 3.946353970364172*^9}, {
   3.946355684676466*^9, 3.9463556943213387`*^9}, {3.9468055554482803`*^9, 
   3.946805565340233*^9}, {3.94681210195636*^9, 3.9468121033762836`*^9}},
 CellLabel->
  "In[152]:=",ExpressionUUID->"1c5e6134-e1dc-e841-81ac-5e193c466fc4"],

Cell[BoxData[
 RowBox[{
  RowBox[{"(*", " ", 
   RowBox[{"Bilateral", " ", "sum", " ", "expression"}], "*)"}], 
  RowBox[{
   RowBox[{"P50Exp", "[", "n_", "]"}], ":=", " ", 
   RowBox[{"Sum", "[", " ", 
    RowBox[{
     RowBox[{
      RowBox[{
       RowBox[{"(", 
        RowBox[{"-", "1"}], ")"}], "^", "r"}], " ", 
      RowBox[{"q", "^", 
       RowBox[{"(", 
        RowBox[{"r", 
         RowBox[{
          RowBox[{"(", 
           RowBox[{
            RowBox[{"7", "r"}], "+", "5"}], ")"}], "/", "2"}]}], ")"}]}], 
      RowBox[{"qBinomial", "[", 
       RowBox[{
        RowBox[{"2", "n"}], ",", 
        RowBox[{"n", "-", 
         RowBox[{"7", 
          RowBox[{"r", "/", "2"}]}], " ", "+", " ", 
         RowBox[{"5", 
          RowBox[{
           RowBox[{"(", 
            RowBox[{
             RowBox[{
              RowBox[{"(", 
               RowBox[{"-", "1"}], ")"}], "^", "r"}], "-", "1"}], ")"}], "/", 
           "4"}]}]}], ",", "q"}], "]"}]}], ",", 
     RowBox[{"{", 
      RowBox[{"r", ",", 
       RowBox[{"-", "n"}], ",", "n"}], "}"}]}], "]"}]}]}]], "Input",
 CellChangeTimes->{{3.94629036178463*^9, 3.9462904201507835`*^9}, {
  3.9463043042462234`*^9, 3.9463043797584095`*^9}, {3.946354012884285*^9, 
  3.946354026884325*^9}, {3.946354058857847*^9, 3.9463540747831936`*^9}, {
  3.94635575883881*^9, 3.9463557671607647`*^9}, {3.946805762645136*^9, 
  3.9468058102297935`*^9}},
 CellLabel->
  "In[153]:=",ExpressionUUID->"58d2d534-b832-5249-a4ca-0abc1042849c"],

Cell[CellGroupData[{

Cell[BoxData[
 RowBox[{
  RowBox[{"Table", "[", 
   RowBox[{
    RowBox[{
     RowBox[{"P50Exp", "[", 
      RowBox[{"i", "-", "1"}], "]"}], "-", 
     RowBox[{"qreListP50", "[", 
      RowBox[{"[", "i", "]"}], "]"}]}], ",", 
    RowBox[{"{", 
     RowBox[{"i", ",", "20"}], "}"}]}], "]"}], "//", "Expand"}]], "Input",
 CellChangeTimes->{{3.9462804724383717`*^9, 3.946280508306814*^9}, {
   3.946280759202528*^9, 3.9462807592860184`*^9}, {3.946288626765888*^9, 
   3.9462886305383415`*^9}, {3.946288952424055*^9, 3.9462889594101315`*^9}, 
   3.9462891397488575`*^9, {3.946289579558401*^9, 3.9462895796740685`*^9}, {
   3.946289637138687*^9, 3.9462896531065617`*^9}, {3.946289742515732*^9, 
   3.946289742562748*^9}, {3.9462898011389904`*^9, 3.9462898075087166`*^9}, {
   3.9463043687869225`*^9, 3.9463043840853577`*^9}, {3.946354080118887*^9, 
   3.946354081985489*^9}, {3.9463557700816135`*^9, 3.946355772981369*^9}, {
   3.946805801141308*^9, 3.946805804162012*^9}},
 CellLabel->
  "In[154]:=",ExpressionUUID->"3c6064c9-0e4d-b74f-9f50-2522c74ab0cd"],

Cell[BoxData[
 RowBox[{"{", 
  RowBox[{
  "0", ",", "0", ",", "0", ",", "0", ",", "0", ",", "0", ",", "0", ",", "0", 
   ",", "0", ",", "0", ",", "0", ",", "0", ",", "0", ",", "0", ",", "0", ",", 
   "0", ",", "0", ",", "0", ",", "0", ",", "0"}], "}"}]], "Output",
 CellChangeTimes->{{3.9462804746649456`*^9, 3.946280509009142*^9}, 
   3.9462805870917606`*^9, 3.9462807601684036`*^9, {3.946281364319496*^9, 
   3.946281378546562*^9}, 3.9462886322114334`*^9, 3.946288706682354*^9, {
   3.9462888064776764`*^9, 3.9462888804575844`*^9}, {3.946288920587591*^9, 
   3.9462889863528194`*^9}, 3.946289140149927*^9, {3.9462895762811832`*^9, 
   3.9462896534383698`*^9}, {3.946289737722494*^9, 3.946289762113682*^9}, {
   3.94628979461376*^9, 3.9462898737190742`*^9}, {3.9462904130015316`*^9, 
   3.94629042128467*^9}, {3.9463043752432632`*^9, 3.946304384617241*^9}, 
   3.946352975919077*^9, {3.946353111227125*^9, 3.9463531590097313`*^9}, 
   3.946354032469059*^9, 3.946354082709427*^9, 3.946355773681017*^9, {
   3.9468058052339745`*^9, 3.9468058115478916`*^9}, 3.946818105234007*^9, 
   3.946818812601696*^9},
 CellLabel->
  "Out[154]=",ExpressionUUID->"f521b974-b64e-774c-a1df-ad15c60ad470"]
}, Open  ]]
}, Closed]],

Cell[CellGroupData[{

Cell["How to prove (6.1)", "Subsection",
 CellChangeTimes->{{3.9462808297393284`*^9, 3.9462808501430206`*^9}, {
  3.9462808849497585`*^9, 3.9462809094470654`*^9}, {3.9462822978598804`*^9, 
  3.946282297897642*^9}, {3.9462905456621494`*^9, 3.946290564583151*^9}, {
  3.946304513541294*^9, 3.946304534754957*^9}, {3.946354102803753*^9, 
  3.9463541028939323`*^9}, {3.9463557904410057`*^9, 3.946355796251507*^9}, {
  3.946805816489624*^9, 
  3.946805817777811*^9}},ExpressionUUID->"5fb9db80-cfef-1045-b385-\
7e0dbde2e1fa"],

Cell[BoxData[
 RowBox[{
  RowBox[{"(*", " ", 
   RowBox[{
    RowBox[{"We", " ", "split", " ", "P50Exp", " ", "with", " ", "r"}], "->", 
    " ", 
    RowBox[{
     RowBox[{"2", "r", " ", "and", " ", "r"}], "->", " ", 
     RowBox[{
      RowBox[{"2", "r"}], "+", 
      RowBox[{"1", " ", "and", " ", "find", " ", 
       RowBox[{"(", 
        RowBox[{"and", " ", "prove"}], ")"}], " ", "recurrences", " ", 
       "satisfied", " ", "by", " ", "these", " ", 
       RowBox[{"individually", "."}]}]}]}]}], " ", "*)"}], 
  RowBox[{
   RowBox[{"rec1", " ", "=", " ", 
    RowBox[{"qSR", "[", 
     RowBox[{"qFR", "[", " ", 
      RowBox[{
       RowBox[{
        RowBox[{
         RowBox[{
          RowBox[{
           RowBox[{"(", 
            RowBox[{"-", "1"}], ")"}], "^", "r"}], " ", 
          RowBox[{"q", "^", 
           RowBox[{"(", 
            RowBox[{"r", 
             RowBox[{
              RowBox[{"(", 
               RowBox[{
                RowBox[{"7", "r"}], "+", "5"}], ")"}], "/", "2"}]}], ")"}]}], 
          RowBox[{"qBinomial", "[", 
           RowBox[{
            RowBox[{"2", "n"}], ",", 
            RowBox[{"n", "-", 
             RowBox[{"7", 
              RowBox[{"r", "/", "2"}]}], " ", "+", " ", 
             RowBox[{"5", 
              RowBox[{
               RowBox[{"(", 
                RowBox[{
                 RowBox[{
                  RowBox[{"(", 
                   RowBox[{"-", "1"}], ")"}], "^", "r"}], "-", "1"}], ")"}], 
               "/", "4"}]}]}], ",", "q"}], "]"}]}], "/.", 
         RowBox[{"r", "->", 
          RowBox[{"2", "r"}]}]}], "/.", 
        RowBox[{
         RowBox[{
          RowBox[{"(", 
           RowBox[{"-", "1"}], ")"}], "^", 
          RowBox[{"(", 
           RowBox[{"2", "r"}], ")"}]}], "->", "1"}]}], ",", 
       RowBox[{"{", "n", "}"}], ",", " ", 
       RowBox[{"{", "r", "}"}], ",", " ", 
       RowBox[{"{", "0", "}"}], ",", 
       RowBox[{"{", "2", "}"}]}], "]"}], "]"}]}], ";"}]}]], "Input",
 CellChangeTimes->{{3.9462811033148937`*^9, 3.9462811472260246`*^9}, {
   3.9462811981141186`*^9, 3.94628127910614*^9}, {3.9462814258800354`*^9, 
   3.9462814270232506`*^9}, {3.9462905713851852`*^9, 3.94629057466168*^9}, {
   3.9463046146285267`*^9, 3.9463046495035152`*^9}, {3.946354144799965*^9, 
   3.9463541511839714`*^9}, 3.9463558153107796`*^9, {3.9468058373246593`*^9, 
   3.946805844093418*^9}, 3.9468162910900917`*^9},
 CellLabel->
  "In[155]:=",ExpressionUUID->"7c08df7c-b8d2-1149-b0be-98274a3fa333"],

Cell[BoxData[
 RowBox[{
  RowBox[{"rec2", " ", "=", " ", 
   RowBox[{"qSR", "[", 
    RowBox[{"qFR", "[", " ", 
     RowBox[{
      RowBox[{
       RowBox[{
        RowBox[{
         RowBox[{
          RowBox[{"(", 
           RowBox[{"-", "1"}], ")"}], "^", "r"}], " ", 
         RowBox[{"q", "^", 
          RowBox[{"(", 
           RowBox[{"r", 
            RowBox[{
             RowBox[{"(", 
              RowBox[{
               RowBox[{"7", "r"}], "+", "5"}], ")"}], "/", "2"}]}], ")"}]}], 
         RowBox[{"qBinomial", "[", 
          RowBox[{
           RowBox[{"2", "n"}], ",", 
           RowBox[{"n", "-", 
            RowBox[{"7", 
             RowBox[{"r", "/", "2"}]}], " ", "+", " ", 
            RowBox[{"5", 
             RowBox[{
              RowBox[{"(", 
               RowBox[{
                RowBox[{
                 RowBox[{"(", 
                  RowBox[{"-", "1"}], ")"}], "^", "r"}], "-", "1"}], ")"}], 
              "/", "4"}]}]}], ",", "q"}], "]"}]}], "/.", 
        RowBox[{"r", "->", 
         RowBox[{
          RowBox[{"2", "r"}], "+", "1"}]}]}], "/.", 
       RowBox[{
        RowBox[{
         RowBox[{"(", 
          RowBox[{"-", "1"}], ")"}], "^", 
         RowBox[{"(", 
          RowBox[{
           RowBox[{"2", "r"}], "+", "1"}], ")"}]}], "->", 
        RowBox[{"-", "1"}]}]}], ",", 
      RowBox[{"{", "n", "}"}], ",", " ", 
      RowBox[{"{", "r", "}"}], ",", " ", 
      RowBox[{"{", "0", "}"}], ",", 
      RowBox[{"{", "2", "}"}]}], "]"}], "]"}]}], ";"}]], "Input",
 CellChangeTimes->{{3.9462811033148937`*^9, 3.9462811472260246`*^9}, {
   3.9462811981141186`*^9, 3.946281304205303*^9}, {3.946281433696892*^9, 
   3.9462814349054146`*^9}, {3.946290588644762*^9, 3.9462905944110203`*^9}, {
   3.9463046644530697`*^9, 3.9463046770122585`*^9}, {3.9463541586690826`*^9, 
   3.946354163626276*^9}, 3.946355822636341*^9, {3.9468058540181103`*^9, 
   3.9468058557529697`*^9}},
 CellLabel->
  "In[156]:=",ExpressionUUID->"188a1dd7-f854-0b47-aeb3-e9ce51901cff"],

Cell[CellGroupData[{

Cell[BoxData[
 RowBox[{
  RowBox[{"(*", " ", 
   RowBox[{
   "These", " ", "two", " ", "recurrences", " ", "are", " ", "the", " ", 
    "same"}], " ", "*)"}], "\[IndentingNewLine]", 
  RowBox[{"rec1", "==", "rec2"}]}]], "Input",
 CellChangeTimes->{{3.9462814597730713`*^9, 3.9462814620576153`*^9}, {
  3.946354233499399*^9, 3.946354234291193*^9}},
 CellLabel->
  "In[157]:=",ExpressionUUID->"33b941de-be28-1345-bfa6-58a384267f12"],

Cell[BoxData["True"], "Output",
 CellChangeTimes->{
  3.9462814625598392`*^9, 3.9462906042649727`*^9, 3.9463046812347546`*^9, 
   3.946352975991194*^9, {3.9463531129567947`*^9, 3.9463531606637497`*^9}, 
   3.9463541664839993`*^9, 3.9463558262507763`*^9, 3.946805861728344*^9, 
   3.9468181094531403`*^9, 3.9468188166401863`*^9},
 CellLabel->
  "Out[157]=",ExpressionUUID->"6c4cad2e-d224-704a-bfae-e7d6a2e9f15b"]
}, Open  ]],

Cell[CellGroupData[{

Cell[BoxData[
 RowBox[{
  RowBox[{"(*", " ", 
   RowBox[{
   "Compare", " ", "these", " ", "recurrences", " ", "with", " ", "the", " ", 
    "recurrence", " ", "satisfied", " ", "by", " ", 
    RowBox[{"P50Exp", "[", "n", "]"}], " ", 
    RowBox[{"(", 
     RowBox[{
      RowBox[{"by", " ", "qFunctions"}], "-", 
      RowBox[{"qREGCD", "."}]}], " "}]}], "*)"}], "\[IndentingNewLine]", 
  RowBox[{"qREGCD", "[", 
   RowBox[{"recThm6p2", ",", 
    RowBox[{
     RowBox[{"rec1", "[", 
      RowBox[{"[", 
       RowBox[{"1", ",", "1"}], "]"}], "]"}], "/.", 
     RowBox[{"SUM", "->", "P50"}]}], ",", 
    RowBox[{"P50", "[", "n", "]"}]}], "]"}]}]], "Input",
 CellChangeTimes->{{3.9462819134328785`*^9, 3.946281980790985*^9}, {
  3.9462906071558304`*^9, 3.9462906120522537`*^9}, {3.946304717772772*^9, 
  3.946304727729225*^9}, {3.9463541692436695`*^9, 3.9463542267592354`*^9}, {
  3.9463558289010086`*^9, 3.9463558353507347`*^9}, {3.9468058664913063`*^9, 
  3.946805881396433*^9}},
 CellLabel->
  "In[158]:=",ExpressionUUID->"ce238222-ad6c-9f4b-8143-5cb8a969a5c8"],

Cell[BoxData[
 RowBox[{
  RowBox[{
   SuperscriptBox["q", 
    RowBox[{"3", "+", 
     RowBox[{"4", " ", "n"}]}]], " ", 
   RowBox[{"(", 
    RowBox[{
     RowBox[{"-", "1"}], "+", 
     SuperscriptBox["q", 
      RowBox[{"1", "+", "n"}]]}], ")"}], " ", 
   RowBox[{"(", 
    RowBox[{"1", "+", 
     SuperscriptBox["q", 
      RowBox[{"1", "+", "n"}]]}], ")"}], " ", 
   RowBox[{"(", 
    RowBox[{
     RowBox[{"-", "1"}], "+", 
     SuperscriptBox["q", 
      RowBox[{"1", "+", 
       RowBox[{"2", " ", "n"}]}]]}], ")"}], " ", 
   RowBox[{"P50", "[", "n", "]"}]}], "-", 
  RowBox[{
   SuperscriptBox["q", 
    RowBox[{"4", "+", 
     RowBox[{"4", " ", "n"}]}]], " ", 
   RowBox[{"(", 
    RowBox[{
     RowBox[{"-", "1"}], "-", "q", "-", 
     SuperscriptBox["q", "2"], "+", 
     SuperscriptBox["q", 
      RowBox[{"2", "+", 
       RowBox[{"2", " ", "n"}]}]], "+", 
     SuperscriptBox["q", 
      RowBox[{"3", "+", 
       RowBox[{"2", " ", "n"}]}]], "+", 
     SuperscriptBox["q", 
      RowBox[{"4", "+", 
       RowBox[{"2", " ", "n"}]}]], "+", 
     SuperscriptBox["q", 
      RowBox[{"5", "+", 
       RowBox[{"2", " ", "n"}]}]]}], ")"}], " ", 
   RowBox[{"P50", "[", 
    RowBox[{"1", "+", "n"}], "]"}]}], "+", 
  RowBox[{
   SuperscriptBox["q", 
    RowBox[{"5", "+", 
     RowBox[{"4", " ", "n"}]}]], " ", 
   RowBox[{"(", 
    RowBox[{"1", "+", 
     SuperscriptBox["q", "2"]}], ")"}], " ", 
   RowBox[{"(", 
    RowBox[{"1", "+", "q", "+", 
     SuperscriptBox["q", "2"]}], ")"}], " ", 
   RowBox[{"P50", "[", 
    RowBox[{"2", "+", "n"}], "]"}]}], "+", 
  RowBox[{
   RowBox[{"(", 
    RowBox[{
     RowBox[{"-", "1"}], "-", 
     SuperscriptBox["q", 
      RowBox[{"3", "+", 
       RowBox[{"2", " ", "n"}]}]], "-", 
     SuperscriptBox["q", 
      RowBox[{"4", "+", 
       RowBox[{"2", " ", "n"}]}]], "-", 
     SuperscriptBox["q", 
      RowBox[{"5", "+", 
       RowBox[{"2", " ", "n"}]}]], "-", 
     SuperscriptBox["q", 
      RowBox[{"6", "+", 
       RowBox[{"2", " ", "n"}]}]]}], ")"}], " ", 
   RowBox[{"P50", "[", 
    RowBox[{"3", "+", "n"}], "]"}]}], "+", 
  RowBox[{"P50", "[", 
   RowBox[{"4", "+", "n"}], "]"}]}]], "Output",
 CellChangeTimes->{
  3.9462819473088436`*^9, 3.94628198190567*^9, 3.9462906126551*^9, 
   3.9463047295796986`*^9, 3.946352976053787*^9, {3.946353113024008*^9, 
   3.946353161172373*^9}, {3.9463541713986015`*^9, 3.9463541996117554`*^9}, 
   3.946355846260416*^9, 3.946805877609293*^9, 3.9468181113890324`*^9, 
   3.946818818652252*^9},
 CellLabel->
  "Out[158]=",ExpressionUUID->"3e705b35-e531-684e-a329-2ab487f1e521"]
}, Open  ]],

Cell[BoxData[
 RowBox[{"(*", " ", 
  RowBox[{
   RowBox[{
   "The", " ", "GCD", " ", "of", " ", "the", " ", "recurrences", " ", "is", 
    " ", "the", " ", "recurrence", " ", "of", " ", "recThm6p2"}], ",", " ", 
   RowBox[{"which", " ", "proves", " ", "that", " ", 
    RowBox[{"P50Exp", "[", "n", "]"}], " ", "satisfies", " ", "the", " ", 
    "recurrence", " ", "of", " ", "recThm6p2", " ", 
    RowBox[{
     RowBox[{"(", 
      RowBox[{
       RowBox[{
        RowBox[{"with", " ", "n"}], "->", " ", 
        RowBox[{"n", "+", "4"}]}], ";", " ", 
       RowBox[{
       "qFunctions", " ", "prefers", " ", "forward", " ", "shifts"}]}], ")"}],
      ".", " ", "\[IndentingNewLine]", "We"}], " ", "already", " ", "showed", 
    " ", "that", " ", 
    RowBox[{"P50Exp", "[", "n", "]"}], " ", "and", " ", "the", " ", "initial",
     " ", "values", " ", "of", " ", "the", " ", "recurrence", " ", 
    "recThm5p2", " ", 
    RowBox[{"match", ".", "\[IndentingNewLine]", "Hence"}]}], ",", 
   RowBox[{"equation", " ", 
    RowBox[{"(", "6.1", ")"}], " ", 
    RowBox[{"holds", "."}]}]}], "*)"}]], "Input",
 CellChangeTimes->{{3.9462820046675854`*^9, 3.946282025833145*^9}, {
   3.946282090260477*^9, 3.946282172315428*^9}, {3.946282240555683*^9, 
   3.9462822629155025`*^9}, {3.946290615591303*^9, 3.9462906685990295`*^9}, {
   3.946304734802519*^9, 3.946304773975424*^9}, {3.9463542057041225`*^9, 
   3.9463542160234375`*^9}, {3.946355836861143*^9, 3.9463558498375187`*^9}, {
   3.9468058873967323`*^9, 3.9468059291119976`*^9}, 3.946818577077591*^9},
 CellLabel->
  "In[159]:=",ExpressionUUID->"7d639381-28bc-b347-b0b3-5e2428bc3801"]
}, Closed]]
}, Closed]],

Cell[CellGroupData[{

Cell["Proof of Theorem 6.4", "Section",
 CellChangeTimes->{{3.946279689500904*^9, 3.946279697959831*^9}, {
   3.946284936312727*^9, 3.9462849363282375`*^9}, {3.946302865638466*^9, 
   3.946302866061636*^9}, {3.9463541358782997`*^9, 3.9463541365127335`*^9}, 
   3.9463555992515545`*^9, 3.9463715993797626`*^9, {3.946805350891905*^9, 
   3.946805352478855*^9}, {3.9468059684853764`*^9, 
   3.946805968801443*^9}},ExpressionUUID->"7dec0f8a-26ae-f347-b2dd-\
04a4e2935f61"],

Cell[CellGroupData[{

Cell["Checking Initial Conditions of (6.2)", "Subsection",
 CellChangeTimes->{{3.9462807969340343`*^9, 3.9462808221935444`*^9}, {
   3.946304809064394*^9, 3.9463048157527695`*^9}, 3.946354097192665*^9, {
   3.94635577732143*^9, 3.9463557783014526`*^9}, {3.946805958044096*^9, 
   3.946805959215927*^9}},ExpressionUUID->"deabf6c9-ea40-4149-84aa-\
a8c04440e691"],

Cell[BoxData[
 RowBox[{
  RowBox[{"(*", 
   RowBox[{
   "Recurrence", " ", "and", " ", "the", " ", "initial", " ", "conditions", 
    " ", "of", " ", "P_", 
    RowBox[{"{", 
     RowBox[{"4", ",", "1"}], "}"}], 
    RowBox[{"(", "n", ")"}]}], " ", "*)"}], "\[IndentingNewLine]", 
  RowBox[{
   RowBox[{"recThm6p4", " ", "=", " ", 
    RowBox[{
     RowBox[{"P41", "[", "n", "]"}], "-", 
     RowBox[{
      RowBox[{"(", 
       RowBox[{"1", "+", 
        RowBox[{"q", "^", 
         RowBox[{"(", 
          RowBox[{
           RowBox[{"2", "n"}], "-", "4"}], ")"}]}], "+", 
        RowBox[{"q", "^", 
         RowBox[{"(", 
          RowBox[{
           RowBox[{"2", "n"}], "-", "3"}], ")"}]}], "+", 
        RowBox[{"q", "^", 
         RowBox[{"(", 
          RowBox[{
           RowBox[{"2", "n"}], "-", "2"}], ")"}]}], "+", 
        RowBox[{"q", "^", 
         RowBox[{"(", 
          RowBox[{
           RowBox[{"2", "n"}], "-", "1"}], ")"}]}]}], ")"}], 
      RowBox[{"P41", "[", 
       RowBox[{"n", "-", "1"}], "]"}]}], "+", 
     RowBox[{
      RowBox[{"q", "^", 
       RowBox[{"(", 
        RowBox[{
         RowBox[{"4", "n"}], "-", "9"}], ")"}]}], 
      RowBox[{"(", 
       RowBox[{"1", "+", 
        RowBox[{"q", "^", "2"}]}], ")"}], 
      RowBox[{"(", 
       RowBox[{"1", "+", "q", "+", 
        RowBox[{"q", "^", "2"}]}], ")"}], 
      RowBox[{"P41", "[", 
       RowBox[{"n", "-", "2"}], "]"}]}], "+", 
     RowBox[{
      RowBox[{"(", 
       RowBox[{
        RowBox[{
         RowBox[{"q", "^", 
          RowBox[{"(", 
           RowBox[{
            RowBox[{"4", "n"}], "-", "10"}], ")"}]}], 
         RowBox[{"(", 
          RowBox[{"1", "+", "q", "+", 
           RowBox[{"q", "^", "2"}]}], ")"}]}], "-", 
        RowBox[{
         RowBox[{"q", "^", 
          RowBox[{"(", 
           RowBox[{
            RowBox[{"6", "n"}], "-", "15"}], ")"}]}], 
         RowBox[{"(", 
          RowBox[{"1", "+", "q", "+", 
           RowBox[{"q", "^", "2"}], "+", 
           RowBox[{"q", "^", "3"}]}], ")"}]}]}], ")"}], 
      RowBox[{"P41", "[", 
       RowBox[{"n", "-", "3"}], "]"}]}], "+", 
     RowBox[{
      RowBox[{"q", "^", 
       RowBox[{"(", 
        RowBox[{
         RowBox[{"4", "n"}], "-", "11"}], ")"}]}], 
      RowBox[{"(", 
       RowBox[{"1", "-", 
        RowBox[{"q", "^", 
         RowBox[{"(", 
          RowBox[{
           RowBox[{"2", "n"}], "-", "5"}], ")"}]}]}], ")"}], 
      RowBox[{"(", 
       RowBox[{"1", "-", 
        RowBox[{"q", "^", 
         RowBox[{"(", 
          RowBox[{
           RowBox[{"2", "n"}], "-", "6"}], ")"}]}]}], ")"}], 
      RowBox[{"P41", "[", 
       RowBox[{"n", "-", "4"}], "]"}]}]}]}], ";"}]}]], "Input",
 CellChangeTimes->{{3.9462797063454075`*^9, 3.946279768950428*^9}, {
  3.946279845287943*^9, 3.9462798502441463`*^9}, {3.9462849434427795`*^9, 
  3.946284961037077*^9}, {3.9463028933700733`*^9, 3.946302898832939*^9}, {
  3.9463039073974686`*^9, 3.9463039589726334`*^9}, {3.946304012130768*^9, 
  3.94630401452038*^9}, {3.946304146208153*^9, 3.9463041717495975`*^9}, {
  3.9463042568872185`*^9, 3.946304256956457*^9}, {3.9463538220431232`*^9, 
  3.946353914685295*^9}, {3.9463556100816135`*^9, 3.946355656491392*^9}, {
  3.9463557105060196`*^9, 3.9463557119116383`*^9}, {3.9463557436011944`*^9, 
  3.946355743661602*^9}, {3.9468053613116646`*^9, 3.9468054981133976`*^9}, {
  3.9468057386602573`*^9, 3.9468057390340576`*^9}, {3.9468059761887608`*^9, 
  3.946806063757427*^9}},
 CellLabel->
  "In[160]:=",ExpressionUUID->"13886848-8250-4140-9424-5e41eb35f5e3"],

Cell[BoxData[
 RowBox[{
  RowBox[{
   RowBox[{"P41Inits", "=", 
    RowBox[{"{", 
     RowBox[{"1", ",", 
      RowBox[{"1", "+", "q"}], ",", 
      RowBox[{"1", "+", "q", "+", 
       RowBox[{"q", "^", "2"}], "+", 
       RowBox[{"q", "^", "3"}], "+", 
       RowBox[{"q", "^", "4"}]}], ",", 
      RowBox[{"1", "+", "q", "+", 
       RowBox[{"q", "^", "2"}], "+", 
       RowBox[{"2", 
        RowBox[{"q", "^", "3"}]}], "+", 
       RowBox[{"2", 
        RowBox[{"q", "^", "4"}]}], "+", 
       RowBox[{"2", 
        RowBox[{"q", "^", "5"}]}], "+", 
       RowBox[{"2", 
        RowBox[{"q", "^", "6"}]}], "+", 
       RowBox[{"q", "^", "7"}], "+", 
       RowBox[{"q", "^", "8"}], "+", 
       RowBox[{"q", "^", "9"}]}]}], "}"}]}], " ", ";"}], 
  RowBox[{"(*", 
   RowBox[{
    RowBox[{
     RowBox[{"P_", 
      RowBox[{"{", 
       RowBox[{"4", ",", "1"}], "}"}], 
      RowBox[{"(", "0", ")"}]}], " ", "=", "1"}], ",", " ", 
    RowBox[{
     RowBox[{"P_", 
      RowBox[{"{", 
       RowBox[{"4", ",", "1"}], "}"}], 
      RowBox[{"(", "1", ")"}]}], " ", "=", 
     RowBox[{"1", "+", "q"}]}], ",", " ", "..."}], "*)"}]}]], "Input",
 CellChangeTimes->{{3.946279783559948*^9, 3.9462798542615566`*^9}, {
  3.9462805767315617`*^9, 3.9462805767849865`*^9}, {3.946284966263899*^9, 
  3.946284982458765*^9}, {3.9462889650338116`*^9, 3.946288974418415*^9}, {
  3.9462896647498417`*^9, 3.946289665721283*^9}, {3.946289696107977*^9, 
  3.946289704631975*^9}, {3.9463039703780956`*^9, 3.9463039724521885`*^9}, {
  3.9463040193797474`*^9, 3.9463040194109917`*^9}, {3.946304215731905*^9, 
  3.9463042158792515`*^9}, {3.94630425859223*^9, 3.9463042832703857`*^9}, {
  3.946353896133482*^9, 3.94635395449798*^9}, {3.946353989444065*^9, 
  3.9463539994267864`*^9}, {3.946355659556593*^9, 3.946355675870508*^9}, {
  3.946805503826395*^9, 3.9468055504311657`*^9}, {3.9468055924320774`*^9, 
  3.9468055928264236`*^9}, {3.946805996932375*^9, 3.946805997375784*^9}, {
  3.9468060745994625`*^9, 3.946806130129183*^9}, {3.9468062134632473`*^9, 
  3.946806213548029*^9}},
 CellLabel->
  "In[161]:=",ExpressionUUID->"9cdae73a-92ed-3f4a-aadf-b2f38d7a5eaf"],

Cell[BoxData[
 RowBox[{
  RowBox[{"(*", " ", 
   RowBox[{
   "Generate", " ", "more", " ", "initial", " ", "conditions", " ", "of", " ",
     "P_", 
    RowBox[{"{", 
     RowBox[{"3", ",", "1"}], "}"}]}], "*)"}], 
  RowBox[{
   RowBox[{"qreListP41", "=", 
    RowBox[{"qREToList", "[", 
     RowBox[{"recThm6p4", ",", " ", 
      RowBox[{"P41", "[", "n", "]"}], ",", " ", 
      RowBox[{"{", 
       RowBox[{"0", ",", "P41Inits"}], "}"}], ",", "20"}], "]"}]}], 
   ";"}]}]], "Input",
 CellChangeTimes->{{3.9462798991312885`*^9, 3.9462799178618393`*^9}, {
   3.946279951445345*^9, 3.9462799696054935`*^9}, {3.946280034205908*^9, 
   3.9462800573369255`*^9}, {3.9462807529529037`*^9, 
   3.9462807530906353`*^9}, {3.946284993812277*^9, 3.9462850032642727`*^9}, {
   3.9462895578884964`*^9, 3.9462895579511776`*^9}, {3.946289669329708*^9, 
   3.9462896696845512`*^9}, {3.946304025233364*^9, 3.9463040349014664`*^9}, 
   3.946304294234419*^9, {3.9463539597844887`*^9, 3.946353970364172*^9}, {
   3.946355684676466*^9, 3.9463556943213387`*^9}, {3.9468055554482803`*^9, 
   3.946805565340233*^9}, {3.9468059990797367`*^9, 3.9468060052410736`*^9}},
 CellLabel->
  "In[162]:=",ExpressionUUID->"8f17039c-24ed-b04b-a95c-0b6842ec4b77"],

Cell[BoxData[
 RowBox[{
  RowBox[{"(*", " ", 
   RowBox[{"Bilateral", " ", "sum", " ", "expression"}], "*)"}], 
  RowBox[{
   RowBox[{"P41Exp", "[", "n_", "]"}], ":=", " ", 
   RowBox[{"Sum", "[", " ", 
    RowBox[{
     RowBox[{
      RowBox[{
       RowBox[{"(", 
        RowBox[{"-", "1"}], ")"}], "^", "r"}], " ", 
      RowBox[{"q", "^", 
       RowBox[{"(", 
        RowBox[{"r", 
         RowBox[{
          RowBox[{"(", 
           RowBox[{
            RowBox[{"7", "r"}], "+", "3"}], ")"}], "/", "2"}]}], ")"}]}], 
      RowBox[{"qBinomial", "[", 
       RowBox[{
        RowBox[{"2", "n"}], ",", 
        RowBox[{"n", "-", 
         RowBox[{"7", 
          RowBox[{"r", "/", "2"}]}], " ", "+", " ", 
         RowBox[{"3", 
          RowBox[{
           RowBox[{"(", 
            RowBox[{
             RowBox[{
              RowBox[{"(", 
               RowBox[{"-", "1"}], ")"}], "^", "r"}], "-", "1"}], ")"}], "/", 
           "4"}]}]}], ",", "q"}], "]"}]}], ",", 
     RowBox[{"{", 
      RowBox[{"r", ",", 
       RowBox[{"-", "n"}], ",", "n"}], "}"}]}], "]"}]}]}]], "Input",
 CellChangeTimes->{{3.94629036178463*^9, 3.9462904201507835`*^9}, {
  3.9463043042462234`*^9, 3.9463043797584095`*^9}, {3.946354012884285*^9, 
  3.946354026884325*^9}, {3.946354058857847*^9, 3.9463540747831936`*^9}, {
  3.94635575883881*^9, 3.9463557671607647`*^9}, {3.946805762645136*^9, 
  3.9468058102297935`*^9}, {3.9468060075622025`*^9, 3.9468060162183704`*^9}},
 CellLabel->
  "In[163]:=",ExpressionUUID->"ba70abe4-c36d-6e4b-9746-51e23f5f33a0"],

Cell[CellGroupData[{

Cell[BoxData[
 RowBox[{
  RowBox[{"Table", "[", 
   RowBox[{
    RowBox[{
     RowBox[{"P41Exp", "[", 
      RowBox[{"i", "-", "1"}], "]"}], "-", 
     RowBox[{"qreListP41", "[", 
      RowBox[{"[", "i", "]"}], "]"}]}], ",", 
    RowBox[{"{", 
     RowBox[{"i", ",", "20"}], "}"}]}], "]"}], "//", "Expand"}]], "Input",
 CellChangeTimes->{{3.9462804724383717`*^9, 3.946280508306814*^9}, {
   3.946280759202528*^9, 3.9462807592860184`*^9}, {3.946288626765888*^9, 
   3.9462886305383415`*^9}, {3.946288952424055*^9, 3.9462889594101315`*^9}, 
   3.9462891397488575`*^9, {3.946289579558401*^9, 3.9462895796740685`*^9}, {
   3.946289637138687*^9, 3.9462896531065617`*^9}, {3.946289742515732*^9, 
   3.946289742562748*^9}, {3.9462898011389904`*^9, 3.9462898075087166`*^9}, {
   3.9463043687869225`*^9, 3.9463043840853577`*^9}, {3.946354080118887*^9, 
   3.946354081985489*^9}, {3.9463557700816135`*^9, 3.946355772981369*^9}, {
   3.946805801141308*^9, 3.946805804162012*^9}, {3.9468060101313953`*^9, 
   3.9468060128520966`*^9}},
 CellLabel->
  "In[164]:=",ExpressionUUID->"08d6573c-d678-3d4d-b222-8165681a062b"],

Cell[BoxData[
 RowBox[{"{", 
  RowBox[{
  "0", ",", "0", ",", "0", ",", "0", ",", "0", ",", "0", ",", "0", ",", "0", 
   ",", "0", ",", "0", ",", "0", ",", "0", ",", "0", ",", "0", ",", "0", ",", 
   "0", ",", "0", ",", "0", ",", "0", ",", "0"}], "}"}]], "Output",
 CellChangeTimes->{{3.9462804746649456`*^9, 3.946280509009142*^9}, 
   3.9462805870917606`*^9, 3.9462807601684036`*^9, {3.946281364319496*^9, 
   3.946281378546562*^9}, 3.9462886322114334`*^9, 3.946288706682354*^9, {
   3.9462888064776764`*^9, 3.9462888804575844`*^9}, {3.946288920587591*^9, 
   3.9462889863528194`*^9}, 3.946289140149927*^9, {3.9462895762811832`*^9, 
   3.9462896534383698`*^9}, {3.946289737722494*^9, 3.946289762113682*^9}, {
   3.94628979461376*^9, 3.9462898737190742`*^9}, {3.9462904130015316`*^9, 
   3.94629042128467*^9}, {3.9463043752432632`*^9, 3.946304384617241*^9}, 
   3.946352975919077*^9, {3.946353111227125*^9, 3.9463531590097313`*^9}, 
   3.946354032469059*^9, 3.946354082709427*^9, 3.946355773681017*^9, {
   3.9468058052339745`*^9, 3.9468058115478916`*^9}, 3.946806244693533*^9, 
   3.946818111658581*^9, 3.9468188191380806`*^9},
 CellLabel->
  "Out[164]=",ExpressionUUID->"ca7f426b-3edd-0548-8da8-5165c0539f65"]
}, Open  ]]
}, Closed]],

Cell[CellGroupData[{

Cell["How to prove (6.2)", "Subsection",
 CellChangeTimes->{{3.9462808297393284`*^9, 3.9462808501430206`*^9}, {
  3.9462808849497585`*^9, 3.9462809094470654`*^9}, {3.9462822978598804`*^9, 
  3.946282297897642*^9}, {3.9462905456621494`*^9, 3.946290564583151*^9}, {
  3.946304513541294*^9, 3.946304534754957*^9}, {3.946354102803753*^9, 
  3.9463541028939323`*^9}, {3.9463557904410057`*^9, 3.946355796251507*^9}, {
  3.946805816489624*^9, 3.946805817777811*^9}, {3.946805962107506*^9, 
  3.946805962169792*^9}},ExpressionUUID->"a2008962-ef12-7944-a73b-\
fdd91db9d374"],

Cell[BoxData[
 RowBox[{
  RowBox[{"(*", " ", 
   RowBox[{
    RowBox[{"We", " ", "split", " ", "P41Exp", " ", "with", " ", "r"}], "->", 
    " ", 
    RowBox[{
     RowBox[{"2", "r", " ", "and", " ", "r"}], "->", " ", 
     RowBox[{
      RowBox[{"2", "r"}], "+", 
      RowBox[{"1", " ", "and", " ", "find", " ", 
       RowBox[{"(", 
        RowBox[{"and", " ", "prove"}], ")"}], " ", "recurrences", " ", 
       "satisfied", " ", "by", " ", "these", " ", 
       RowBox[{"individually", "."}]}]}]}]}], " ", "*)"}], 
  RowBox[{
   RowBox[{"rec1", " ", "=", " ", 
    RowBox[{"qSR", "[", 
     RowBox[{"qFR", "[", " ", 
      RowBox[{
       RowBox[{
        RowBox[{
         RowBox[{
          RowBox[{
           RowBox[{"(", 
            RowBox[{"-", "1"}], ")"}], "^", "r"}], " ", 
          RowBox[{"q", "^", 
           RowBox[{"(", 
            RowBox[{"r", 
             RowBox[{
              RowBox[{"(", 
               RowBox[{
                RowBox[{"7", "r"}], "+", "3"}], ")"}], "/", "2"}]}], ")"}]}], 
          RowBox[{"qBinomial", "[", 
           RowBox[{
            RowBox[{"2", "n"}], ",", 
            RowBox[{"n", "-", 
             RowBox[{"7", 
              RowBox[{"r", "/", "2"}]}], " ", "+", " ", 
             RowBox[{"3", 
              RowBox[{
               RowBox[{"(", 
                RowBox[{
                 RowBox[{
                  RowBox[{"(", 
                   RowBox[{"-", "1"}], ")"}], "^", "r"}], "-", "1"}], ")"}], 
               "/", "4"}]}]}], ",", "q"}], "]"}]}], "/.", 
         RowBox[{"r", "->", 
          RowBox[{"2", "r"}]}]}], "/.", 
        RowBox[{
         RowBox[{
          RowBox[{"(", 
           RowBox[{"-", "1"}], ")"}], "^", 
          RowBox[{"(", 
           RowBox[{"2", "r"}], ")"}]}], "->", "1"}]}], ",", 
       RowBox[{"{", "n", "}"}], ",", " ", 
       RowBox[{"{", "r", "}"}], ",", " ", 
       RowBox[{"{", "0", "}"}], ",", 
       RowBox[{"{", "2", "}"}]}], "]"}], "]"}]}], ";"}]}]], "Input",
 CellChangeTimes->{{3.9462811033148937`*^9, 3.9462811472260246`*^9}, {
   3.9462811981141186`*^9, 3.94628127910614*^9}, {3.9462814258800354`*^9, 
   3.9462814270232506`*^9}, {3.9462905713851852`*^9, 3.94629057466168*^9}, {
   3.9463046146285267`*^9, 3.9463046495035152`*^9}, {3.946354144799965*^9, 
   3.9463541511839714`*^9}, 3.9463558153107796`*^9, {3.9468058373246593`*^9, 
   3.946805844093418*^9}, {3.946806254577673*^9, 3.946806256603588*^9}, 
   3.946816319533476*^9},
 CellLabel->
  "In[165]:=",ExpressionUUID->"6b27ce37-8bff-9b49-8502-346f1d37e06d"],

Cell[BoxData[
 RowBox[{
  RowBox[{"rec2", " ", "=", " ", 
   RowBox[{"qSR", "[", 
    RowBox[{"qFR", "[", " ", 
     RowBox[{
      RowBox[{
       RowBox[{
        RowBox[{
         RowBox[{
          RowBox[{"(", 
           RowBox[{"-", "1"}], ")"}], "^", "r"}], " ", 
         RowBox[{"q", "^", 
          RowBox[{"(", 
           RowBox[{"r", 
            RowBox[{
             RowBox[{"(", 
              RowBox[{
               RowBox[{"7", "r"}], "+", "3"}], ")"}], "/", "2"}]}], ")"}]}], 
         RowBox[{"qBinomial", "[", 
          RowBox[{
           RowBox[{"2", "n"}], ",", 
           RowBox[{"n", "-", 
            RowBox[{"7", 
             RowBox[{"r", "/", "2"}]}], " ", "+", " ", 
            RowBox[{"3", 
             RowBox[{
              RowBox[{"(", 
               RowBox[{
                RowBox[{
                 RowBox[{"(", 
                  RowBox[{"-", "1"}], ")"}], "^", "r"}], "-", "1"}], ")"}], 
              "/", "4"}]}]}], ",", "q"}], "]"}]}], "/.", 
        RowBox[{"r", "->", 
         RowBox[{
          RowBox[{"2", "r"}], "+", "1"}]}]}], "/.", 
       RowBox[{
        RowBox[{
         RowBox[{"(", 
          RowBox[{"-", "1"}], ")"}], "^", 
         RowBox[{"(", 
          RowBox[{
           RowBox[{"2", "r"}], "+", "1"}], ")"}]}], "->", 
        RowBox[{"-", "1"}]}]}], ",", 
      RowBox[{"{", "n", "}"}], ",", " ", 
      RowBox[{"{", "r", "}"}], ",", " ", 
      RowBox[{"{", "0", "}"}], ",", 
      RowBox[{"{", "2", "}"}]}], "]"}], "]"}]}], ";"}]], "Input",
 CellChangeTimes->{{3.9462811033148937`*^9, 3.9462811472260246`*^9}, {
   3.9462811981141186`*^9, 3.946281304205303*^9}, {3.946281433696892*^9,
[truncated: 274,219 more chars]
